# Supplementary material for: A numerical model of the MICP multi-process considering the scale size
Source: PLoS One. 2024 Jan 29;19(1):e0297195. doi: 10.1371/journal.pone.0297195 (PMC10824416; doi:10.1371/journal.pone.0297195)
Supplement: S1 Data — (XLSX) [file pone.0297195.s001.xlsx]

## Sheet: Test1B-R
t/h	C_bacl(cells/mL)-Num	t/h	C_bacl(cells/mL)-Exp
0	1	0	1
0.00227	0.98764	1	1.19231
0.00454	0.97543	2	0.09615
0.00909	0.95136	3	0
0.01818	0.90507
0.03636	0.81873
0.07271	0.66908
0.10907	0.54627
0.14543	0.44583
0.18178	0.36379
0.25449	0.24385
0.32721	0.16474
0.38369	0.12046
0.43452	0.09052
0.48535	0.06788
0.53619	0.05085
0.58702	0.03807
0.63785	0.02866
0.68869	0.02169
0.75765	0.01497
0.82662	0.01037
0.89559	0.00718
0.96456	0.00496
1.03353	0.00342
1.1025	0.00235
1.17147	0.0016
1.26711	0.000956868
1.3532	0.000609004
1.43928	0.000389631
1.52536	0.000249032
1.61145	0.000158549
1.69753	0.000100589
1.78361	6.31216e-05
1.8697	3.90682e-05
2.01269	1.87895e-05
2.14139	1.05491e-05
2.27009	6.10096e-06
2.39879	3.13959e-06
2.52749	1.46339e-06
2.78488	-4.23301e-08
3.04228	-2.80204e-07

## Sheet: SCALE SIZE
x	C_bacl-无尺寸效应-0.1-PhaseB	x	C_bacl-尺寸效应-0.1-PhaseB			x	C_bacs-无尺寸效应-0.1-PhaseB	x	C_bacs-尺寸效应-0.1-PhaseB	x	C_bacs-无尺寸效应-0.1-PhaseR	x	C_bacs-尺寸效应-0.1-PhaseR				x	C_bacl-无尺寸效应-1-PhaseB	x	C_bacl-尺寸效应-1-PhaseB	C_bacl-无尺寸效应-1-PhaseB			x	C_bacs-无尺寸效应-1-PhaseB	x	C_bacs-尺寸效应-1-PhaseB	x	C_bacs-无尺寸效应-1-PhaseR	x	C_bacs-尺寸效应-1-PhaseR			x	C_bacl-无尺寸效应-10-PhaseB	x	C_bacl-尺寸效应-10-PhaseB			x	C_bacs-无尺寸效应-10-PhaseB	x	C_bacs-尺寸效应-10-PhaseB	x	C_bacs-无尺寸效应-10-PhaseR	x	C_bacs-尺寸效应-10-PhaseR
0	720000	0	720000			0	2901780	0	2901720	0	3585010	0	3585100				0	720000	0	720000				0.90476	-0.000778973	0.90476	6559.05	0.90476	0.03231	0.90476	12812.9			3.01587	-0.000356843	3.01587	70.2612			0	2901790	0	2901790	0	3587510	0	3587520
0.000396825	718108	0.000396825	718219			0.000396825	2892940	0.000396825	2892900	0.000396825	3575290	0.000396825	3575450				0.00397	695061	0.00397	706237				0.90873	-0.00117	0.90873	6362.99	0.90873	0.01628	0.90873	12474.8			3.05556	-0.000828942	3.05556	60.1623			0.03968	2278450	0.03968	2473530	0.03968	2830760	0.03968	3069700
0.000793651	716222	0.000793651	716442			0.000793651	2883980	0.000793651	2884090	0.000793651	3565260	0.000793651	3565640				0.00794	679814	0.00794	692724				0.9127	-0.00111	0.9127	6174.52	0.9127	-0.00552	0.9127	12148.8			3.09524	-0.000366535	3.09524	51.2462			0.07937	1737100	0.07937	2090400	0.07937	2173100	0.07937	2605890
0.00119	714342	0.00119	714669			0.00119	2874880	0.00119	2875310	0.00119	3554920	0.00119	3555680				0.0119	664622	0.0119	679461				0.91667	-0.000613717	0.91667	5992.35	0.91667	-0.03308	0.91667	11833.7			3.13492	-2.92572e-05	3.13492	43.2889			0.11905	1277730	0.11905	1752370	0.11905	1614530	0.11905	2196090
0.00159	712467	0.00159	712900			0.00159	2865650	0.00159	2866540	0.00159	3544270	0.00159	3545570				0.01587	649484	0.01587	666449				0.92063	-0.00015484	0.92063	5818.94	0.92063	-0.02049	0.92063	11531.8			3.1746	0.000182893	3.1746	36.2903			0.15873	900345	0.15873	1459470	0.15873	1155060	0.15873	1840300
0.00198	710598	0.00198	711136			0.00198	2856290	0.00198	2857790	0.00198	3533300	0.00198	3535310				0.01984	634395	0.01984	653687				0.9246	0.000171304	0.9246	5653.69	0.9246	-0.01028	0.9246	11242.8			3.21429	0.000269915	3.21429	30.2506			0.19841	604939	0.19841	1211670	0.19841	794673	0.19841	1538530
0.00238	708734	0.00238	709376			0.00238	2846800	0.00238	2849060	0.00238	3522020	0.00238	3524890				0.02381	619351	0.02381	641176				0.92857	0.000364716	0.92857	5495.3	0.92857	-0.00245	0.92857	10965.7			3.25397	0.00023181	3.25397	25.1695			0.2381	391514	0.2381	1009000	0.2381	533378	0.2381	1290770
0.00278	706876	0.00278	707621			0.00278	2837170	0.00278	2840340	0.00278	3510430	0.00278	3514310				0.02778	604348	0.02778	628914				0.93254	0.000425396	0.93254	5343.76	0.93254	0.00301	0.93254	10700.3			3.29365	6.85758e-05	3.29365	21.0473			0.27778	260072	0.27778	851433	0.27778	371175	0.27778	1097020
0.00317	705019	0.00317	705864			0.00317	2827870	0.00317	2831660	0.00317	3499430	0.00317	3504010				0.03175	589381	0.03175	616886				0.93651	0.000353344	0.93651	5199.07	0.93651	0.00609	0.93651	10446.7			3.33333	-0.000219786	3.33333	17.8838			0.31746	193642	0.31746	719812	0.31746	283221	0.31746	933179
0.00357	703168	0.00357	704113			0.00357	2818600	0.00357	2823000	0.00357	3488450	0.00357	3493730				0.03571	574446	0.03571	605080				0.94048	0.000148559	0.94048	5061.24	0.94048	0.00679	0.94048	10204.9			3.37302	-0.000119407	3.37302	15.0861			0.35714	137373	0.35714	602893	0.35714	208155	0.35714	787236
0.00397	701322	0.00397	702368			0.00397	2809360	0.00397	2814360	0.00397	3477490	0.00397	3483470				0.03968	559538	0.03968	593496				0.94444	-0.000188958	0.94444	4930.98	0.94444	0.00511	0.94444	9975.56			3.4127	-4.31142e-05	3.4127	12.604			0.39683	91263.6	0.39683	500677	0.39683	145976	0.39683	659189
0.00437	699481	0.00437	700627			0.00437	2800150	0.00437	2805740	0.00437	3466560	0.00437	3473230				0.04365	544667	0.04365	582136				0.94841	-0.000153658	0.94841	4809.09	0.94841	0.00182	0.94841	9759.89			3.45238	9.09299e-06	3.45238	10.4376			0.43651	55314.8	0.43651	413163	0.43651	96685	0.43651	549037
0.00476	697646	0.00476	698892			0.00476	2790970	0.00476	2797150	0.00476	3455650	0.00476	3463010				0.04762	529912	0.04762	570998				0.95238	-0.000117711	0.95238	4694.4	0.95238	-0.000576982	0.95238	9557.29			3.49206	3.72143e-05	3.49206	8.58691			0.47619	29526.4	0.47619	340351	0.47619	60281.1	0.47619	456781
0.00516	695816	0.00516	697162			0.00516	2781820	0.00516	2788580	0.00516	3444770	0.00516	3452800				0.05159	516155	0.05159	560082				0.95635	-8.11152e-05	0.95635	4587.64	0.95635	-0.00207	0.95635	9368.47			3.53175	4.12497e-05	3.53175	7.05187			0.51587	13898.4	0.51587	282242	0.51587	36764.7	0.51587	382421
0.00556	693991	0.00556	695437			0.00556	2772700	0.00556	2780040	0.00556	3433920	0.00556	3442620				0.05556	502757	0.05556	549390				0.96032	-4.38712e-05	0.96032	4488.81	0.96032	-0.00267	0.96032	9193.43			3.57143	2.11993e-05	3.57143	5.83251			0.55556	8430.69	0.55556	238834	0.55556	26135.8	0.55556	325956
0.00595	692169	0.00595	693709			0.00595	2763600	0.00595	2771500	0.00595	3423100	0.00595	3432450				0.05952	489710	0.05952	538884				0.96429	-5.97899e-06	0.96429	4397.9	0.96429	-0.00237	0.96429	9032.17			3.61111	-2.29369e-05	3.61111	4.92881			0.59524	4726.48	0.59524	200561	0.59524	17576.4	0.59524	276081
0.00635	690351	0.00635	691985			0.00635	2754530	0.00635	2763000	0.00635	3412320	0.00635	3422320				0.06349	477007	0.06349	528571				0.96825	3.25615e-05	0.96825	4314.92	0.96825	-0.00117	0.96825	8884.7			3.65079	-1.43599e-05	3.65079	4.12751			0.63492	1841.83	0.63492	166664	0.63492	10538	0.63492	231734
0.00675	688539	0.00675	690265			0.00675	2745490	0.00675	2754520	0.00675	3401570	0.00675	3412230				0.06746	464640	0.06746	518449				0.97222	7.17503e-05	0.97222	4239.86	0.97222	0.000928812	0.97222	8751.01			3.69048	-7.51784e-06	3.69048	3.41978			0.6746	-223.257	0.6746	137143	0.6746	5020.59	0.6746	192917
0.00714	686732	0.00714	688550			0.00714	2736480	0.00714	2746070	0.00714	3390860	0.00714	3402160				0.07143	452595	0.07143	508520				0.97619	4.0676e-05	0.97619	4172.77	0.97619	0.000867862	0.97619	8631.49			3.73016	-2.41084e-06	3.73016	2.80562			0.71429	-1468.79	0.71429	111998	0.71429	1024.11	0.71429	159628
0.00754	684930	0.00754	686840			0.00754	2727500	0.00754	2737660	0.00754	3380180	0.00754	3392130				0.0754	440863	0.0754	498782				0.98016	1.60109e-05	0.98016	4115.73	0.98016	0.000758658	0.98016	8529.86			3.76984	9.61121e-07	3.76984	2.28503			0.75397	-1894.76	0.75397	91228.5	0.75397	-1451.42	0.75397	131869
0.00794	683133	0.00794	685134			0.00794	2718550	0.00794	2729270	0.00794	3369530	0.00794	3382140				0.07937	429431	0.07937	489236				0.98413	-2.24518e-06	0.98413	4068.74	0.98413	0.000601202	0.98413	8446.1			3.80952	2.59805e-06	3.80952	1.85801			0.79365	-1501.18	0.79365	74835.1	0.79365	-2406	0.79365	109638
0.00833	681342	0.00833	683432			0.00833	2709630	0.00833	2720910	0.00833	3358920	0.00833	3372170				0.08333	418290	0.08333	479882				0.9881	-1.40921e-05	0.9881	4031.8	0.9881	0.000395493	0.9881	8380.22			3.84921	2.49994e-06	3.84921	1.52457			0.83333	-288.038	0.83333	62817.6	0.83333	-1839.63	0.83333	92935.3
0.00873	679552	0.00873	681741			0.00873	2700730	0.00873	2712560	0.00873	3348330	0.00873	3362220				0.0873	407432	0.0873	470695				0.99206	-1.95299e-05	0.99206	4004.91	0.99206	0.000141531	0.99206	8332.21			3.88889	6.66803e-07	3.88889	1.28469			0.87302	-70.8164	0.87302	52240.8	0.87302	-1117.87	0.87302	78214
0.00913	677767	0.00913	680055			0.00913	2691850	0.00913	2704220	0.00913	3337770	0.00913	3352290				0.09127	396853	0.09127	461675				0.99603	-1.85586e-05	0.99603	3988.08	0.99603	-0.000160684	0.99603	8302.08			3.92857	-2.24252e-08	3.92857	1.0645			0.9127	84.664	0.9127	42914.6	0.9127	-540.245	0.9127	65160.3
0.00952	675988	0.00952	678371			0.00952	2683010	0.00952	2695920	0.00952	3327250	0.00952	3342390				0.09524	386548	0.09524	452823				1	-1.11781e-05	1	3981.29	1	-0.000511152	1	8289.83			3.96825	-4.79777e-07	3.96825	0.87121			0.95238	178.404	0.95238	34839.1	0.95238	-106.758	0.95238	53774.3
0.00992	674214	0.00992	676690			0.00992	2674200	0.00992	2687630	0.00992	3316760	0.00992	3332520				0.09921	376515	0.09921	444139				--		--		--		--				4.00794	-7.05252e-07	4.00794	0.70481			0.99206	210.402	0.99206	28014.1	0.99206	182.592	0.99206	44056
0.01032	672445	0.01032	675013			0.01032	2665410	0.01032	2679370	0.01032	3306310	0.01032	3322680				0.10317	366749	0.10317	435621				--		--		--		--				4.04762	-6.9885e-07	4.04762	0.56531			1.03175	180.66	1.03175	22439.8	1.03175	327.805	1.03175	36005.5
0.01071	670681	0.01071	673339			0.01071	2656660	0.01071	2671140	0.01071	3295890	0.01071	3312870				0.10714	357243	0.10714	427272				--		--		--		--				4.0873	-4.60572e-07	4.0873	0.4527			1.07143	89.177	1.07143	18116.1	1.07143	328.88	1.07143	29622.6
0.01111	668922	0.01111	671669			0.01111	2647940	0.01111	2662930	0.01111	3285510	0.01111	3303090				0.11111	347989	0.11111	419090				--		--		--		--				4.12698	9.58186e-09	4.12698	0.367			1.11111	-64.0468	1.11111	15043	1.11111	185.818	1.11111	24907.4
0.01151	667165	0.01151	670004			0.01151	2639230	0.01151	2654790	0.01151	3275150	0.01151	3293370				0.11508	338976	0.11508	411075				--		--		--		--				4.16667	7.11613e-07	4.16667	0.30818			1.15079	-51.7814	1.15079	12341.4	1.15079	69.6026	1.15079	20755.2
0.0119	665413	0.0119	668344			0.0119	2630550	0.0119	2646680	0.0119	3264820	0.0119	3283690				0.11905	330191	0.11905	403205				--		--		--		--				4.20635	3.47872e-07	4.20635	0.2542			1.19048	-39.7317	1.19048	9974.53	1.19048	-14.979	1.19048	17089.1
0.0123	663666	0.0123	666687			0.0123	2621910	0.0123	2638580	0.0123	3254520	0.0123	3274030				0.12302	321626	0.12302	395480				--		--		--		--				4.24603	7.83779e-08	4.24603	0.20692			1.23016	-27.8978	1.23016	7942.48	1.23016	-67.9267	1.23016	13909
0.0127	661924	0.0127	665034			0.0127	2613290	0.0127	2630510	0.0127	3244260	0.0127	3264400				0.12698	313272	0.12698	387901				--		--		--		--				4.28571	-9.68701e-08	4.28571	0.16631			1.26984	-16.2797	1.26984	6245.22	1.26984	-89.2405	1.26984	11214.9
0.0131	660187	0.0131	663386			0.0131	2604690	0.0131	2622460	0.0131	3234020	0.0131	3254790				0.13095	305128	0.13095	380467				--		--		--		--				4.3254	-1.77872e-07	4.3254	0.1324			1.30952	-4.87743	1.30952	4882.76	1.30952	-78.9204	1.30952	9006.83
0.01349	658456	0.01349	661741			0.01349	2596130	0.01349	2614440	0.01349	3223820	0.01349	3245210				0.13492	297196	0.13492	373178				--		--		--		--				4.36508	-1.64627e-07	4.36508	0.10518			1.34921	6.30907	1.34921	3855.1	1.34921	-36.9664	1.34921	7284.79
0.01389	656729	0.01389	660100			0.01389	2587590	0.01389	2606430	0.01389	3213660	0.01389	3235660				0.13889	289478	0.13889	366034				--		--		--		--				4.40476	-5.71368e-08	4.40476	0.08465			1.38889	17.2798	1.38889	3162.23	1.38889	36.6215	1.38889	6048.77
0.01429	655004	0.01429	658465			0.01429	2579080	0.01429	2598430	0.01429	3203510	0.01429	3226110				0.14286	281973	0.14286	359027				--		--		--		--				4.44444	1.446e-07	4.44444	0.0708			1.42857	9.23294	1.42857	2550.83	1.42857	26.8573	1.42857	4964.87
0.01468	653284	0.01468	656834			0.01468	2570590	0.01468	2590440	0.01468	3193400	0.01468	3216590				0.14683	274672	0.14683	352145				--		--		--		--				4.48413	7.86613e-08	4.48413	0.05808			1.46825	3.09153	1.46825	2019.64	1.46825	18.2252	1.46825	4014.6
0.01508	651569	0.01508	655207			0.01508	2562130	0.01508	2582490	0.01508	3183320	0.01508	3207090				0.15079	267564	0.15079	345390				--		--		--		--				4.52381	2.8597e-08	4.52381	0.04697			1.50794	-1.14445	1.50794	1568.69	1.50794	10.7255	1.50794	3197.97
0.01548	649859	0.01548	653584			0.01548	2553700	0.01548	2574550	0.01548	3173280	0.01548	3197620				0.15476	260637	0.15476	338761				--		--		--		--				4.56349	-5.59299e-09	4.56349	0.03747			1.54762	-3.475	1.54762	1197.96	1.54762	4.35788	1.54762	2514.99
0.01587	648154	0.01587	651965			0.01587	2545290	0.01587	2566640	0.01587	3163260	0.01587	3188180				0.15873	253881	0.15873	332259				--		--		--		--				4.60317	-2.39086e-08	4.60317	0.02957			1.5873	-3.90013	1.5873	907.459	1.5873	-0.87746	1.5873	1965.64
0.01627	646454	0.01627	650350			0.01627	2536910	0.01627	2558750	0.01627	3153280	0.01627	3178770				0.1627	247288	0.1627	325882				--		--		--		--				4.64286	-2.63497e-08	4.64286	0.02329			1.62698	-2.41984	1.62698	697.184	1.62698	-4.98058	1.62698	1549.93
0.01667	644759	0.01667	648739			0.01667	2528570	0.01667	2550880	0.01667	3143330	0.01667	3169380				0.16667	240857	0.16667	319632				--		--		--		--				4.68254	-1.29165e-08	4.68254	0.01861			1.66667	0.96589	1.66667	567.136	1.66667	-7.95148	1.66667	1267.87
0.01706	643065	0.01706	647129			0.01706	2520240	0.01706	2543030	0.01706	3133410	0.01706	3160000				0.17063	234588	0.17063	313509				--		--		--		--				4.72222	1.6391e-08	4.72222	0.01555			1.70635	0.85353	1.70635	449.523	1.70635	-3.71938	1.70635	1020.77
0.01746	641376	0.01746	645524			0.01746	2511940	0.01746	2535190	0.01746	3123520	0.01746	3150650				0.1746	228485	0.1746	307498				--		--		--		--				4.7619	9.7849e-09	4.7619	0.01269			1.74603	0.71389	1.74603	348.24	1.74603	-0.58197	1.74603	806.25
0.01786	639692	0.01786	643923			0.01786	2503670	0.01786	2527380	0.01786	3113650	0.01786	3141330				0.17857	222551	0.17857	301598				--		--		--		--				4.80159	4.62083e-09	4.80159	0.01021			1.78571	0.54695	1.78571	263.287	1.78571	1.46077	1.78571	624.315
0.01825	638013	0.01825	642325			0.01825	2495420	0.01825	2519590	0.01825	3103820	0.01825	3132030				0.18254	216785	0.18254	295810				--		--		--		--				4.84127	8.9885e-10	4.84127	0.00809			1.8254	0.35273	1.8254	194.663	1.8254	2.40883	1.8254	474.96
0.01865	636339	0.01865	640732			0.01865	2487190	0.01865	2511820	0.01865	3094010	0.01865	3122760				0.18651	211179	0.18651	290134				--		--		--		--				4.88095	-1.38105e-09	4.88095	0.00633			1.86508	0.13122	1.86508	142.368	1.86508	2.26221	1.86508	358.187
0.01905	634671	0.01905	639142			0.01905	2478990	0.01905	2504080	0.01905	3084230	0.01905	3113510				0.19048	205724	0.19048	284569				--		--		--		--				4.92063	-2.21888e-09	4.92063	0.00495			1.90476	-0.11759	1.90476	106.403	1.90476	1.02091	1.90476	273.995
0.01944	633007	0.01944	637557			0.01944	2470810	0.01944	2496360	0.01944	3074480	0.01944	3104290				0.19444	200405	0.19444	279117				--		--		--		--				4.96032	-1.61462e-09	4.96032	0.00393			1.94444	-0.39368	1.94444	86.7678	1.94444	-1.31507	1.94444	222.384
0.01984	631344	0.01984	635975			0.01984	2462660	0.01984	2488650	0.01984	3064770	0.01984	3095090				0.19841	195211	0.19841	273770				--		--		--		--				5	4.3172e-10	5	0.00328			1.98413	-0.19667	1.98413	67.7402	1.98413	-0.85605	1.98413	175.763
0.02024	629685	0.02024	634396			0.02024	2454540	0.02024	2480960	0.02024	3055080	0.02024	3085910				0.20238	190139	0.20238	268521				--		--		--		--				5.03968	4.34287e-10	5.03968	0.00267			2.02381	-0.04918	2.02381	51.4736	2.02381	-0.48171	2.02381	135.666
0.02063	628032	0.02063	632821			0.02063	2446450	0.02063	2473290	0.02063	3045430	0.02063	3076750				0.20635	185189	0.20635	263370				--		--		--		--				5.07937	4.01894e-10	5.07937	0.00213			2.06349	0.0488	2.06349	37.9679	2.06349	-0.19205	2.06349	102.095
0.02103	626384	0.02103	631251			0.02103	2438390	0.02103	2465650	0.02103	3035810	0.02103	3067630				0.21032	180363	0.21032	258316				--		--		--		--				5.11905	3.34541e-10	5.11905	0.00168			2.10317	0.09726	2.10317	27.2232	2.10317	0.01295	2.10317	75.0489
0.02143	624741	0.02143	629684			0.02143	2430350	0.02143	2458020	0.02143	3026220	0.02143	3058520				0.21429	175668	0.21429	253359				--		--		--		--				5.15873	2.32228e-10	5.15873	0.00131			2.14286	0.09621	2.14286	19.2394	2.14286	0.13327	2.14286	54.5277
0.02183	623102	0.02183	628121			0.02183	2422340	0.02183	2450420	0.02183	3016660	0.02183	3049440				0.21825	171106	0.21825	248501				--		--		--		--				5.19841	9.49553e-11	5.19841	0.00101			2.18254	0.04564	2.18254	14.0166	2.18254	0.16891	2.18254	40.5315
0.02222	621469	0.02222	626561			0.02222	2414370	0.02222	2442840	0.02222	3007140	0.02222	3040390				0.22222	166678	0.22222	243740				--		--		--		--				5.2381	-7.72772e-11	5.2381	0.000801841			2.22222	-0.05445	2.22222	11.5547	2.22222	0.11988	2.22222	33.0604
0.02262	619836	0.02262	625003			0.02262	2406390	0.02262	2435280	0.02262	2997620	0.02262	3031360				0.22619	162378	0.22619	239030				--		--		--		--				5.27778	-2.8447e-10	5.27778	0.000668835			2.2619	-0.03478	2.2619	8.90029	2.2619	0.03881	2.2619	25.7255
0.02302	618208	0.02302	623449			0.02302	2398440	0.02302	2427730	0.02302	2988140	0.02302	3022350				0.23016	158193	0.23016	234404				--		--		--		--				5.31746	-1.27072e-10	5.31746	0.000541849			2.30159	-0.01892	2.30159	6.64589	2.30159	-0.01854	2.30159	19.4653
0.02341	616585	0.02341	621900			0.02341	2390520	0.02341	2420210	0.02341	2978690	0.02341	3013360				0.23413	154108	0.23413	229860				--		--		--		--				5.35714	-1.24078e-11	5.35714	0.000431639			2.34127	-0.00688	2.34127	4.79149	2.34127	-0.05217	2.34127	14.28
0.02381	614967	0.02381	620354			0.02381	2382630	0.02381	2412720	0.02381	2969270	0.02381	3004400				0.2381	150113	0.2381	225399				--		--		--		--				5.39683	5.95232e-11	5.39683	0.000338207			2.38095	0.00136	2.38095	3.33709	2.38095	-0.06208	2.38095	10.1694
0.02421	613353	0.02421	618813			0.02421	2374780	0.02421	2405240	0.02421	2959890	0.02421	2995470				0.24206	146204	0.24206	221020				--		--		--		--				5.43651	8.8721e-11	5.43651	0.000261552			2.42063	0.00578	2.42063	2.28268	2.42063	-0.04827	2.42063	7.13362
0.0246	611745	0.0246	617275			0.0246	2366950	0.0246	2397790	0.0246	2950540	0.0246	2986570				0.24603	142385	0.24603	216724				--		--		--		--				5.47619	7.51856e-11	5.47619	0.000201674			2.46032	0.00639	2.46032	1.62827	2.46032	-0.01075	2.46032	5.1726
0.025	610141	0.025	615743			0.025	2359150	0.025	2390360	0.025	2941230	0.025	2977690				0.25	138664	0.25	212510				--		--		--		--				5.51587	1.89168e-11	5.51587	0.000158573			2.5	0.00319	2.5	1.37385	2.5	0.0505	2.5	4.28636
0.0254	608538	0.0254	614214			0.0254	2351350	0.0254	2382940	0.0254	2931920	0.0254	2968820				0.25397	135049	0.25397	208390				--		--		--		--				5.55556	-8.00851e-11	5.55556	0.00013225			2.53968	0.000798453	2.53968	1.05074	2.53968	0.02763	2.53968	3.30472
0.02579	606940	0.02579	612689			0.02579	2343580	0.02579	2375540	0.02579	2922640	0.02579	2959980				0.25794	131543	0.25794	204343				--		--		--		--				5.59524	-4.13284e-11	5.59524	0.000106803			2.57937	-0.000865816	2.57937	0.77706	2.57937	0.01018	2.57937	2.47
0.02619	605346	0.02619	611167			0.02619	2335840	0.02619	2368160	0.02619	2913380	0.02619	2951170				0.2619	128144	0.2619	200368				--		--		--		--				5.63492	-1.23105e-11	5.63492	8.47526e-05			2.61905	-0.0018	2.61905	0.55282	2.61905	-0.00186	2.61905	1.78218
0.02659	603757	0.02659	609649			0.02659	2328110	0.02659	2360810	0.02659	2904160	0.02659	2942380				0.26587	124844	0.26587	196465				--		--		--		--				5.6746	6.96859e-12	5.6746	6.60994e-05			2.65873	-0.00201	2.65873	0.37801	2.65873	-0.00847	2.65873	1.24128
0.02698	602173	0.02698	608134			0.02698	2320420	0.02698	2353480	0.02698	2894970	0.02698	2933620				0.26984	121631	0.26984	192636				--		--		--		--				5.71429	1.65088e-11	5.71429	5.08433e-05			2.69841	-0.0015	2.69841	0.25263	2.69841	-0.00967	2.69841	0.84728
0.02738	600594	0.02738	606624			0.02738	2312750	0.02738	2346170	0.02738	2885810	0.02738	2924880				0.27381	118493	0.27381	188878				--		--		--		--				5.75397	1.63101e-11	5.75397	3.89843e-05			2.7381	-0.000251268	2.7381	0.17668	2.7381	-0.00546	2.7381	0.60019
0.02778	599020	0.02778	605116			0.02778	2305110	0.02778	2338880	0.02778	2876680	0.02778	2916170				0.27778	115420	0.27778	185194				--		--		--		--				5.79365	6.37255e-12	5.79365	3.05223e-05			2.77778	0.00172	2.77778	0.15017	2.77778	0.00418	2.77778	0.50001
0.02817	597446	0.02817	603613			0.02817	2297480	0.02817	2331600	0.02817	2867570	0.02817	2907470				0.28175	112409	0.28175	181579				--		--		--		--				5.83333	-1.33039e-11	5.83333	2.54574e-05			2.81746	0.000913573	2.81746	0.11379	2.81746	0.00291	2.81746	0.38112
0.02857	595877	0.02857	602113			0.02857	2289890	0.02857	2324340	0.02857	2858490	0.02857	2898790				0.28571	109464	0.28571	178032				--		--		--		--				5.87302	-7.29895e-12	5.87302	2.05019e-05			2.85714	0.000303333	2.85714	0.08312	2.85714	0.00183	2.85714	0.28061
0.02897	594312	0.02897	600617			0.02897	2282310	0.02897	2317100	0.02897	2849440	0.02897	2890140				0.28968	106597	0.28968	174550				--		--		--		--				5.9127	-2.73329e-12	5.9127	1.62138e-05			2.89683	-0.000110445	2.89683	0.05815	2.89683	0.000947278	2.89683	0.19847
0.02937	592753	0.02937	599125			0.02937	2274770	0.02937	2309890	0.02937	2840420	0.02937	2881520				0.29365	103816	0.29365	171135				--		--		--		--				5.95238	3.93123e-13	5.95238	1.25932e-05			2.93651	-0.000327761	2.93651	0.03888	2.93651	0.00026113	2.93651	0.13471
0.02976	591198	0.02976	597636			0.02976	2267250	0.02976	2302690	0.02976	2831430	0.02976	2872920				0.29762	101125	0.29762	167786				--		--		--		--				5.99206	2.0803e-12	5.99206	9.64009e-06			2.97619	-0.000348614	2.97619	0.02531	2.97619	-0.000229499	2.97619	0.08933
0.03016	589647	0.03016	596151			0.03016	2259750	0.03016	2295520	0.03016	2822470	0.03016	2864340				0.30159	98520.4	0.30159	164503				--		--		--		--				6.03175	2.32823e-12	6.03175	7.3544e-06			3.01587	-0.000173005	3.01587	0.01745	3.01587	-0.000524607	3.01587	0.06232
0.03056	588102	0.03056	594670			0.03056	2252280	0.03056	2288370	0.03056	2813540	0.03056	2855790				0.30556	95993.9	0.30556	161286				--		--		--		--				6.07143	1.13692e-12	6.07143	5.73616e-06			3.05556	0.000199067	3.05556	0.01528	3.05556	-0.000624195	3.05556	0.05369
0.03095	586556	0.03095	593190			0.03095	2244820	0.03095	2281230	0.03095	2804610	0.03095	2847260				0.30952	93532.8	0.30952	158132				--		--		--		--				6.11111	-1.49364e-12	6.11111	4.78537e-06			3.09524	0.000123991	3.09524	0.01151	3.09524	-0.000240421	3.09524	0.04062
0.03135	585016	0.03135	591713			0.03135	2237380	0.03135	2274120	0.03135	2795720	0.03135	2838740				0.31349	91125.1	0.31349	155035				--		--		--		--				6.15079	-8.76282e-13	6.15079	3.84441e-06			3.13492	6.4231e-05	3.13492	0.00833	3.13492	3.45585e-05	3.13492	0.02961
0.03175	583480	0.03175	590241			0.03175	2229970	0.03175	2267020	0.03175	2786860	0.03175	2830260				0.31746	88762.2	0.31746	151995				--		--		--		--				6.19048	-3.97066e-13	6.19048	3.03117e-06			3.1746	1.9788e-05	3.1746	0.00576	3.1746	0.000200742	3.1746	0.02065
0.03214	581948	0.03214	588771			0.03214	2222590	0.03214	2259950	0.03214	2778030	0.03214	2821790				0.32143	86442.2	0.32143	149012				--		--		--		--				6.23016	-5.59909e-14	6.23016	2.34565e-06			3.21429	-9.33838e-06	3.21429	0.00378	3.21429	0.00025813	3.21429	0.01375
0.03254	580422	0.03254	587306			0.03254	2215240	0.03254	2252890	0.03254	2769240	0.03254	2813350				0.3254	84170.1	0.3254	146086				--		--		--		--				6.26984	1.46943e-13	6.26984	1.78785e-06			3.25397	-2.31482e-05	3.25397	0.00241	3.25397	0.000206723	3.25397	0.00891
0.03294	578900	0.03294	585844			0.03294	2207910	0.03294	2245860	0.03294	2760480	0.03294	2804940				0.32937	81956.8	0.32937	143217				--		--		--		--				6.30952	2.11736e-13	6.30952	1.35776e-06			3.29365	-2.16414e-05	3.29365	0.00164	3.29365	4.65202e-05	3.29365	0.00612
0.03333	577383	0.03333	584385			0.03333	2200620	0.03333	2238860	0.03333	2751740	0.03333	2796550				0.33333	79813.5	0.33333	140406				--		--		--		--				6.34921	1.38388e-13	6.34921	1.0554e-06			3.33333	-4.81797e-06	3.33333	0.00147	3.33333	-0.000222478	3.33333	0.00538
0.03373	575865	0.03373	582928			0.03373	2193310	0.03373	2231860	0.03373	2743010	0.03373	2788180				0.3373	77745.5	0.3373	137661				--		--		--		--				6.38889	-7.31007e-14	6.38889	8.80761e-07			3.37302	4.87172e-07	3.37302	0.0011	3.37302	-0.000117799	3.37302	0.00405
0.03413	574352	0.03413	581474			0.03413	2186030	0.03413	2224880	0.03413	2734300	0.03413	2779830				0.34127	75749.3	0.34127	134965				--		--		--		--				6.42857	-5.42425e-14	6.42857	7.06035e-07			3.4127	3.994e-06	3.4127	0.000789144	3.4127	-3.87568e-05	3.4127	0.00293
0.03452	572844	0.03452	580023			0.03452	2178780	0.03452	2217920	0.03452	2725620	0.03452	2771500				0.34524	73813.9	0.34524	132318				--		--		--		--				6.46825	-3.7448e-14	6.46825	5.55186e-07			3.45238	5.7025e-06	3.45238	0.000539662	3.45238	1.46477e-05	3.45238	0.00202
0.03492	571341	0.03492	578575			0.03492	2171560	0.03492	2210990	0.03492	2716980	0.03492	2763200				0.34921	71926	0.34921	129720				--		--		--		--				6.50794	-2.27171e-14	6.50794	4.28213e-07			3.49206	5.61268e-06	3.49206	0.00034939	3.49206	4.24148e-05	3.49206	0.00132
0.03532	569842	0.03532	577130			0.03532	2164370	0.03532	2204070	0.03532	2708370	0.03532	2754920				0.35317	70074.5	0.35317	127171				--		--		--		--				6.54762	-1.005e-14	6.54762	3.25117e-07			3.53175	3.72454e-06	3.53175	0.000218327	3.53175	4.45445e-05	3.53175	0.000837317
0.03571	568348	0.03571	575689			0.03571	2157210	0.03571	2197180	0.03571	2699800	0.03571	2746660				0.35714	68253.2	0.35714	124671				--		--		--		--				6.5873	5.53527e-16	6.5873	2.45897e-07			3.57143	3.80816e-08	3.57143	0.000146474	3.57143	2.10368e-05	3.57143	0.000567241
0.03611	566859	0.03611	574251			0.03611	2150070	0.03611	2190310	0.03611	2691250	0.03611	2738430				0.36111	66462	0.36111	122220				--		--		--		--				6.62698	9.09332e-15	6.62698	1.90554e-07			3.61111	-5.4467e-06	3.61111	0.00013383	3.61111	-2.81083e-05	3.61111	0.000510249
0.03651	565369	0.03651	572816			0.03651	2142940	0.03651	2183450	0.03651	2682710	0.03651	2730220				0.36508	64706.9	0.36508	119832				--		--		--		--				6.66667	1.55694e-14	6.66667	1.59087e-07			3.65079	-2.72086e-06	3.65079	9.98049e-05	3.65079	-1.69158e-05	3.65079	0.00038174
0.0369	563883	0.0369	571384			0.0369	2135820	0.0369	2176620	0.0369	2674190	0.0369	2722030				0.36905	62998	0.36905	117487				--		--		--		--				6.70635	6.21944e-15	6.70635	1.2728e-07			3.69048	-6.90461e-07	3.69048	7.13071e-05	3.69048	-8.12995e-06	3.69048	0.000273966
0.0373	562403	0.0373	569954			0.0373	2128730	0.0373	2169800	0.0373	2665700	0.0373	2713860				0.37302	61345.9	0.37302	115185				--		--		--		--				6.74603	-4.82986e-16	6.74603	9.98452e-08			3.73016	6.44491e-07	3.73016	4.83366e-05	3.73016	-1.75065e-06	3.73016	0.000186929
0.0377	560927	0.0377	568528			0.0377	2121670	0.0377	2163010	0.0377	2657240	0.0377	2705710				0.37698	59756.2	0.37698	112924				--		--		--		--				6.78571	-4.53785e-15	6.78571	7.67827e-08			3.76984	1.284e-06	3.76984	3.08933e-05	3.76984	2.22208e-06	3.76984	0.000120627
0.0381	559455	0.0381	567104			0.0381	2114630	0.0381	2156230	0.0381	2648810	0.0381	2697600				0.38095	58226.7	0.38095	110707				--		--		--		--				6.8254	-5.94514e-15	6.8254	5.80926e-08			3.80952	1.22805e-06	3.80952	1.89773e-05	3.80952	3.78824e-06	3.80952	7.50611e-05
0.03849	557988	0.03849	565684			0.03849	2107620	0.03849	2149480	0.03849	2640410	0.03849	2689500				0.38492	56747.6	0.38492	108532				--		--		--		--				6.86508	-4.70487e-15	6.86508	4.37746e-08			3.84921	4.76668e-07	3.84921	1.25886e-05	3.84921	2.94781e-06	3.84921	5.02311e-05
0.03889	556526	0.03889	564266			0.03889	2100630	0.03889	2142750	0.03889	2632040	0.03889	2681430				0.38889	55304.8	0.38889	106399				--		--		--		--				6.90476	-8.17037e-16	6.90476	3.38289e-08			3.88889	-9.70165e-07	3.88889	1.17271e-05	3.88889	-2.99182e-07	3.88889	4.6137e-05
0.03929	555063	0.03929	562854			0.03929	2093650	0.03929	2136030	0.03929	2623680	0.03929	2673380				0.39286	53886.6	0.39286	104313				--		--		--		--				6.94444	5.71837e-15	6.94444	2.82555e-08			3.92857	-5.45005e-07	3.92857	8.71358e-06	3.92857	-5.61325e-07	3.92857	3.43721e-05
0.03968	553605	0.03968	561446			0.03968	2086700	0.03968	2129340	0.03968	2615350	0.03968	2665350				0.39683	52487.3	0.39683	102265				--		--		--		--				6.98413	2.85372e-15	6.98413	2.2567e-08			3.96825	-2.19094e-07	3.96825	6.19342e-06	3.96825	-6.91963e-07	3.96825	2.45228e-05
0.04008	552151	0.04008	560040			0.04008	2079770	0.04008	2122660	0.04008	2607050	0.04008	2657350				0.40079	51107.6	0.40079	100255				--		--		--		--				7.02381	7.25979e-16	7.02381	1.76646e-08			4.00794	7.56778e-09	4.00794	4.16663e-06	4.00794	-6.91095e-07	4.00794	1.65891e-05
0.04048	550702	0.04048	558636			0.04048	2072870	0.04048	2116010	0.04048	2598780	0.04048	2649370				0.40476	49753.9	0.40476	98281.8				--		--		--		--				7.06349	-6.64865e-16	7.06349	1.35483e-08			4.04762	1.34979e-07	4.04762	2.63319e-06	4.04762	-5.58722e-07	4.04762	1.05711e-05
0.04087	549257	0.04087	557235			0.04087	2065990	0.04087	2109380	0.04087	2590530	0.04087	2641410				0.40873	48435.7	0.40873	96346.6				--		--		--		--				7.10317	-1.31881e-15	7.10317	1.02179e-08			4.0873	1.63142e-07	4.0873	1.59312e-06	4.0873	-2.94844e-07	4.0873	6.46864e-06
0.04127	547817	0.04127	555837			0.04127	2059130	0.04127	2102770	0.04127	2582310	0.04127	2633480				0.4127	47162.5	0.4127	94449.1				--		--		--		--				7.14286	-1.23586e-15	7.14286	7.67366e-09			4.12698	9.20541e-08	4.12698	1.04641e-06	4.12698	1.00539e-07	4.12698	4.28183e-06
0.04167	546381	0.04167	554442			0.04167	2052300	0.04167	2096180	0.04167	2574120	0.04167	2625570				0.41667	45940.3	0.41667	92589.2				--		--		--		--				7.18254	-4.16005e-16	7.18254	5.91542e-09			4.16667	-7.8283e-08	4.16667	9.93067e-07	4.16667	6.27427e-07	4.16667	4.01064e-06
0.04206	544945	0.04206	553053			0.04206	2045470	0.04206	2089600	0.04206	2565930	0.04206	2617680				0.42063	44768.1	0.42063	90764.3				--		--		--		--				7.22222	1.14075e-15	7.22222	4.94322e-09			4.20635	-5.09916e-08	4.20635	7.35431e-07	4.20635	2.94137e-07	4.20635	2.97726e-06
0.04246	543513	0.04246	551667			0.04246	2038660	0.04246	2083050	0.04246	2557770	0.04246	2609810				0.4246	43637.3	0.4246	88972.8				--		--		--		--				7.2619	6.0343e-16	7.2619	3.94189e-09			4.24603	-2.88357e-08	4.24603	5.20279e-07	4.24603	4.91167e-08	4.24603	2.11342e-06
0.04286	542086	0.04286	550284			0.04286	2031890	0.04286	2076510	0.04286	2549650	0.04286	2601970				0.42857	42534.5	0.42857	87214.5				--		--		--		--				7.30159	1.99015e-16	7.30159	3.07958e-09			4.28571	-1.18153e-08	4.28571	3.4761e-07	4.28571	-1.07632e-07	4.28571	1.41912e-06
0.04325	540663	0.04325	548905			0.04325	2025140	0.04325	2070000	0.04325	2541550	0.04325	2594150				0.43254	41447.9	0.43254	85489.5				--		--		--		--				7.34127	-7.24979e-17	7.34127	2.35627e-09			4.3254	6.9654e-11	4.3254	2.17425e-07	4.3254	-1.76111e-07	4.3254	8.94369e-07
0.04365	539244	0.04365	547529			0.04365	2018410	0.04365	2063500	0.04365	2533490	0.04365	2586350				0.43651	40371	0.43651	83797.8				--		--		--		--				7.38095	-2.1111e-16	7.38095	1.77196e-09			4.36508	6.81911e-09	4.36508	1.29723e-07	4.36508	-1.56318e-07	4.36508	5.39158e-07
0.04405	537831	0.04405	546155			0.04405	2011720	0.04405	2057030	0.04405	2525450	0.04405	2578580				0.44048	39304.7	0.44048	82139.4				--		--		--		--				7.42063	-2.16821e-16	7.42063	1.32667e-09			4.40476	8.43309e-09	4.40476	8.45048e-08	4.40476	-4.82553e-08	4.40476	3.53489e-07
0.04444	536421	0.04444	544785			0.04444	2005050	0.04444	2050580	0.04444	2517450	0.04444	2570830				0.44444	38256.4	0.44444	80514.3				--		--		--		--				7.46032	-8.96301e-17	7.46032	1.02039e-09			4.44444	4.91157e-09	4.44444	8.17702e-08	4.44444	1.48079e-07	4.44444	3.37364e-07
0.04484	535011	0.04484	543417			0.04484	1998360	0.04484	2044150	0.04484	2509430	0.04484	2563110				0.44841	37235.5	0.44841	78919.8				--		--		--		--				7.5	1.70462e-16	7.5	8.53108e-10			4.48413	1.27968e-09	4.48413	6.03549e-08	4.48413	7.91779e-08	4.48413	2.49629e-07
0.04524	533605	0.04524	542053			0.04524	1991700	0.04524	2037730	0.04524	2501440	0.04524	2555410				0.45238	36250.9	0.45238	77354.6				--		--		--		--				7.53968	9.38508e-17	7.53968	6.79343e-10			4.52381	-1.24078e-09	4.52381	4.24976e-08	4.52381	2.70989e-08	4.52381	1.7639e-07
0.04563	532203	0.04563	540693			0.04563	1985070	0.04563	2031340	0.04563	2493480	0.04563	2547730				0.45635	35308.1	0.45635	75818.5				--		--		--		--				7.57937	3.55801e-17	7.57937	5.29801e-10			4.56349	-2.6498e-09	4.56349	2.81983e-08	4.56349	-8.15834e-09	4.56349	1.17645e-07
0.04603	530806	0.04603	539337			0.04603	1978460	0.04603	2024970	0.04603	2485550	0.04603	2540070				0.46032	34407	0.46032	74311.7				--		--		--		--				7.61905	-4.35044e-18	7.61905	4.04481e-10			4.60317	-2.94738e-09	4.60317	1.74569e-08	4.60317	-2.65939e-08	4.60317	7.33964e-08
0.04643	529414	0.04643	537985			0.04643	1971880	0.04643	2018610	0.04643	2477650	0.04643	2532430				0.46429	33541.1	0.46429	72834				--		--		--		--				7.65873	-2.59407e-17	7.65873	3.03384e-10			4.64286	-2.13353e-09	4.64286	1.02735e-08	4.64286	-2.82076e-08	4.64286	4.36423e-08
0.04683	528026	0.04683	536637			0.04683	1965330	0.04683	2012280	0.04683	2469790	0.04683	2524820				0.46825	32699.3	0.46825	71385.4				--		--		--		--				7.69841	-2.91907e-17	7.69841	2.2651e-10			4.68254	-2.08239e-10	4.68254	6.64803e-09	4.68254	-1.29997e-08	4.68254	2.83835e-08
0.04722	526643	0.04722	535293			0.04722	1958800	0.04722	2005970	0.04722	2461950	0.04722	2517240				0.47222	31869.8	0.47222	69966.1				--		--		--		--				7.7381	-1.41005e-17	7.7381	1.73858e-10			4.72222	2.82849e-09	4.72222	6.58054e-09	4.72222	1.903e-08	4.72222	2.76197e-08
0.04762	525258	0.04762	533942			0.04762	1952270	0.04762	1999680	0.04762	2454110	0.04762	2509670				0.47619	31045.3	0.47619	68575.3				--		--		--		--				7.77778	1.93299e-17	7.77778	1.4543e-10			4.7619	1.41263e-09	4.7619	4.84007e-09	4.7619	1.10878e-08	4.7619	2.0371e-08
0.04802	523877	0.04802	532596			0.04802	1945760	0.04802	1993410	0.04802	2446300	0.04802	2502130				0.48016	30225.6	0.48016	67210				--		--		--		--				7.81746	1.1173e-17	7.81746	1.15661e-10			4.80159	3.59376e-10	4.80159	3.39111e-09	4.80159	4.93221e-09	4.80159	1.43286e-08
0.04841	522501	0.04841	531254			0.04841	1939280	0.04841	1987160	0.04841	2438520	0.04841	2494610				0.48413	29416.5	0.48413	65870.1				--		--		--		--				7.85714	4.87649e-18	7.85714	9.00572e-11			4.84127	-3.31271e-10	4.84127	2.23366e-09	4.84127	5.63215e-10	4.84127	9.49261e-09
0.04881	521130	0.04881	529918			0.04881	1932820	0.04881	1980930	0.04881	2430760	0.04881	2487120				0.4881	28627	0.4881	64555.7				--		--		--		--				7.89683	4.40503e-19	7.89683	6.86187e-11			4.88095	-6.59311e-10	4.88095	1.36772e-09	4.88095	-2.01918e-09	4.88095	5.86292e-09
0.04921	519763	0.04921	528586			0.04921	1926380	0.04921	1974720	0.04921	2423030	0.04921	2479650				0.49206	27865.8	0.49206	63266.7				--		--		--		--				7.93651	-2.135e-18	7.93651	5.13454e-11			4.92063	-6.24746e-10	4.92063	7.93297e-10	4.92063	-2.81498e-09	4.92063	3.43958e-09
0.0496	518400	0.0496	527258			0.0496	1919970	0.0496	1968530	0.0496	2415330	0.0496	2472200				0.49603	27138.4	0.49603	62003.2				--		--		--		--				7.97619	-2.85003e-18	7.97619	3.82372e-11			4.96032	-2.27575e-10	4.96032	5.10384e-10	4.96032	-1.82418e-09	4.96032	2.22257e-09
0.05	517042	0.05	525936			0.05	1913580	0.05	1962360	0.05	2407650	0.05	2464770				0.5	26445.5	0.5	60765.1				--		--		--		--				8.01587	-1.70457e-18	8.01587	2.92941e-11			5	5.32202e-10	5	5.18983e-10	5	9.5322e-10	5	2.21191e-09
0.0504	515682	0.0504	524606			0.0504	1907200	0.0504	1956210	0.0504	2399980	0.0504	2457360				0.50397	25782.6	0.50397	59551.3				--		--		--		--				8.05556	1.30137e-18	8.05556	2.45162e-11			5.03968	2.90293e-10	5.03968	3.80458e-10	5.03968	7.16886e-10	5.03968	1.6257e-09
0.05079	514327	0.05079	523279			0.05079	1900840	0.05079	1950080	0.05079	2392340	0.05079	2449980				0.50794	25140.6	0.50794	58359.8				--		--		--		--				8.09524	8.55237e-19	8.09524	1.94754e-11			5.07937	1.06572e-10	5.07937	2.653e-10	5.07937	5.03377e-10	5.07937	1.13785e-09
0.05119	512976	0.05119	521957			0.05119	1894500	0.05119	1943960	0.05119	2384720	0.05119	2442610				0.5119	24509	0.5119	57190.4				--		--		--		--				8.13492	4.91709e-19	8.13492	1.51423e-11			5.11905	-1.896e-11	5.11905	1.73509e-10	5.11905	3.12694e-10	5.11905	7.48356e-10
0.05159	511630	0.05159	520639			0.05159	1888180	0.05159	1937870	0.05159	2377130	0.05159	2435270				0.51587	23880.2	0.51587	56043.1				--		--		--		--				8.1746	2.10789e-19	8.1746	1.15167e-11			5.15873	-8.6304e-11	5.15873	1.05086e-10	5.15873	1.44836e-10	5.15873	4.57215e-10
0.05198	510288	0.05198	519325			0.05198	1881890	0.05198	1931790	0.05198	2369570	0.05198	2427950				0.51984	23252.5	0.51984	54918				--		--		--		--				8.21429	1.24763e-20	8.21429	8.59888e-12			5.19841	-9.54596e-11	5.19841	6.00295e-11	5.19841	-1.96124e-13	5.19841	2.64429e-10
0.05238	508950	0.05238	518014			0.05238	1875620	0.05238	1925730	0.05238	2362040	0.05238	2420640				0.52381	22630.3	0.52381	53815.1				--		--		--		--				8.25397	-1.03229e-19	8.25397	6.38865e-12			5.2381	-4.6427e-11	5.2381	3.83408e-11	5.2381	-1.22403e-10	5.2381	1.69997e-10
0.05278	507617	0.05278	516708			0.05278	1869380	0.05278	1919680	0.05278	2354530	0.05278	2413360				0.52778	22022.5	0.52778	52734.3				--		--		--		--				8.29365	-1.36326e-19	8.29365	4.88608e-12			5.27778	6.07941e-11	5.27778	4.00195e-11	5.27778	-2.21784e-10	5.27778	1.7392e-10
0.05317	506282	0.05317	515402			0.05317	1863120	0.05317	1913670	0.05317	2347010	0.05317	2406110				0.53175	21437.8	0.53175	51674.4				--		--		--		--				8.33333	-8.68155e-20	8.33333	4.09115e-12			5.31746	3.58235e-11	5.31746	2.92918e-11	5.31746	-9.05115e-11	5.31746	1.27344e-10
0.05357	504951	0.05357	514099			0.05357	1856890	0.05357	1907670	0.05357	2339520	0.05357	2398880				0.53571	20881.8	0.53571	50633.9				--		--		--		--				8.37302	-2.27031e-20	8.37302	3.24656e-12			5.35714	1.6407e-11	5.35714	2.03764e-11	5.35714	3.91077e-12	5.35714	8.86507e-11
0.05397	503624	0.05397	512800			0.05397	1850690	0.05397	1901690	0.05397	2332060	0.05397	2391670				0.53968	20356.1	0.53968	49612.6				--		--		--		--				8.4127	2.16666e-20	8.4127	2.52089e-12			5.39683	2.54445e-12	5.39683	1.32735e-11	5.39683	6.14823e-11	5.39683	5.78421e-11
0.05437	502303	0.05437	511505			0.05437	1844510	0.05437	1895730	0.05437	2324640	0.05437	2384480				0.54365	19856.5	0.54365	48610.7				--		--		--		--				8.45238	4.62935e-20	8.45238	1.91415e-12			5.43651	-5.764e-12	5.43651	7.98298e-12	5.43651	8.22031e-11	5.43651	3.49176e-11
0.05476	500985	0.05476	510213			0.05476	1838370	0.05476	1889790	0.05476	2317240	0.05476	2377320				0.54762	19373.4	0.54762	47628				--		--		--		--				8.49206	5.11778e-20	8.49206	1.42633e-12			5.47619	-8.51841e-12	5.47619	4.50485e-12	5.47619	6.60733e-11	5.47619	1.98772e-11
0.05516	499672	0.05516	508925			0.05516	1832250	0.05516	1883870	0.05516	2309880	0.05516	2370180				0.55159	18893.7	0.55159	46664.7				--		--		--		--				8.53175	3.63194e-20	8.53175	1.05743e-12			5.51587	-5.71877e-12	5.51587	2.83911e-12	5.51587	1.30927e-11	5.51587	1.27209e-11
0.05556	498363	0.05556	507641			0.05556	1826160	0.05556	1877970	0.05556	2302550	0.05556	2363060				0.55556	18403.6	0.55556	45720.7				--		--		--		--				8.57143	1.71828e-21	8.57143	8.07463e-13			5.55556	2.63491e-12	5.55556	2.98577e-12	5.55556	-7.67385e-11	5.55556	1.34487e-11
0.05595	497052	0.05595	506354			0.05595	1820030	0.05595	1872090	0.05595	2295190	0.05595	2355960				0.55952	17892.3	0.55952	44794.7				--		--		--		--				8.61111	-5.26255e-20	8.61111	6.76416e-13			5.59524	2.04748e-12	5.59524	2.19272e-12	5.59524	-3.89221e-11	5.59524	9.80965e-12
0.05635	495746	0.05635	505070			0.05635	1813940	0.05635	1866230	0.05635	2287850	0.05635	2348880				0.56349	17353.1	0.56349	43885.6				--		--		--		--				8.65079	-2.53159e-20	8.65079	5.36261e-13			5.63492	1.49702e-12	5.63492	1.53188e-12	5.63492	-1.07175e-11	5.63492	6.79189e-12
0.05675	494443	0.05675	503790			0.05675	1807870	0.05675	1860380	0.05675	2280550	0.05675	2341830				0.56746	16783.1	0.56746	42993.3				--		--		--		--				8.69048	-5.18859e-21	8.69048	4.15894e-13			5.6746	9.83529e-13	5.6746	1.00325e-12	5.6746	7.87521e-12	5.6746	4.39544e-12
0.05714	493146	0.05714	502514			0.05714	1801820	0.05714	1854560	0.05714	2273280	0.05714	2334800				0.57143	16179.8	0.57143	42117.9				--		--		--		--				8.73016	7.75641e-21	8.73016	3.15317e-13			5.71429	5.07005e-13	5.71429	6.06845e-13	5.71429	1.68561e-11	5.71429	2.62029e-12
0.05754	491852	0.05754	501240			0.05754	1795810	0.05754	1848750	0.05754	2266040	0.05754	2327790				0.5754	15539.6	0.5754	41259.4				--		--		--		--				8.76984	1.35191e-20	8.76984	2.34528e-13			5.75397	6.74495e-14	5.75397	3.42651e-13	5.75397	1.62251e-11	5.75397	1.46644e-12
0.05794	490563	0.05794	499971			0.05794	1789820	0.05794	1842970	0.05794	2258830	0.05794	2320800				0.57937	14856.7	0.57937	40417.7				--		--		--		--				8.80952	1.20995e-20	8.80952	1.73527e-13			5.79365	-3.35138e-13	5.79365	2.10672e-13	5.79365	5.98224e-12	5.79365	9.33906e-13
0.05833	489278	0.05833	498704			0.05833	1783850	0.05833	1837200	0.05833	2251650	0.05833	2313840				0.58333	14123.2	0.58333	39592.9				--		--		--		--				8.84921	3.49756e-21	8.84921	1.32316e-13			5.83333	-7.00758e-13	5.83333	2.10907e-13	5.83333	-1.38725e-11	5.83333	1.02267e-12
0.05873	487991	0.05873	497455			0.05873	1777880	0.05873	1831450	0.05873	2244460	0.05873	2306900				0.5873	13330.5	0.5873	38783.4				--		--		--		--				8.88889	-1.22867e-20	8.88889	1.10893e-13			5.87302	-2.94447e-13	5.87302	1.56975e-13	5.87302	-7.522e-12	5.87302	7.43219e-13
0.05913	486708	0.05913	496210			0.05913	1771930	0.05913	1825720	0.05913	2237290	0.05913	2299990				0.59127	12470.7	0.59127	37988.7				--		--		--		--				8.92857	-6.33066e-21	8.92857	8.78384e-14			5.9127	-1.05239e-15	5.9127	1.11628e-13	5.9127	-2.70895e-12	5.9127	5.11871e-13
0.05952	485430	0.05952	494969			0.05952	1766000	0.05952	1820010	0.05952	2230150	0.05952	2293100				0.59524	11538.9	0.59524	37208.6				--		--		--		--				8.96825	-1.87773e-21	8.96825	6.80474e-14			5.95238	1.79426e-13	5.95238	7.48632e-14	5.95238	5.66692e-13	5.95238	3.2863e-13
0.05992	484155	0.05992	493731			0.05992	1760090	0.05992	1814320	0.05992	2223040	0.05992	2286240				0.59921	10537.9	0.59921	36443.3				--		--		--		--				9.00794	1.07211e-21	9.00794	5.15195e-14			5.99206	2.46989e-13	5.99206	4.66824e-14	5.99206	2.30493e-12	5.99206	1.93495e-13
0.06032	482886	0.06032	492497			0.06032	1754200	0.06032	1808650	0.06032	2215950	0.06032	2279400				0.60317	9480.5	0.60317	35692.6				--		--		--		--				9.04762	2.51888e-21	9.04762	3.82547e-14			6.03175	2.01635e-13	6.03175	2.70852e-14	6.03175	2.50575e-12	6.03175	1.06466e-13
0.06071	481620	0.06071	491267			0.06071	1748340	0.06071	1803000	0.06071	2208880	0.06071	2272590				0.60714	8388.1	0.60714	34956.7				--		--		--		--				9.0873	2.46256e-21	9.0873	2.82531e-14			6.07143	4.33659e-14	6.07143	1.60716e-14	6.07143	1.16917e-12	6.07143	6.75437e-14
0.06111	480359	0.06111	490041			0.06111	1742500	0.06111	1797380	0.06111	2201840	0.06111	2265800				0.61111	7288.22	0.61111	34235.4				--		--		--		--				9.12698	9.03166e-22	9.12698	2.15146e-14			6.11111	-2.2782e-13	6.11111	1.36415e-14	6.11111	-1.70482e-12	6.11111	7.67279e-14
0.06151	479095	0.06151	488816			0.06151	1736660	0.06151	1791760	0.06151	2194810	0.06151	2259020				0.61508	6209.54	0.61508	33527.4				--		--		--		--				9.16667	-2.15931e-21	9.16667	1.80392e-14			6.15079	-1.15974e-13	6.15079	1.04674e-14	6.15079	-9.82708e-13	6.15079	5.5462e-14
0.0619	477835	0.0619	487596			0.0619	1730840	0.0619	1786160	0.0619	2187800	0.0619	2252270				0.61905	5179.07	0.61905	32832.2				--		--		--		--				9.20635	-1.15133e-21	9.20635	1.42775e-14			6.19048	-3.25031e-14	6.19048	7.73896e-15	6.19048	-4.25485e-13	6.19048	3.79077e-14
0.0623	476580	0.0623	486379			0.0623	1725040	0.0623	1780580	0.0623	2180810	0.0623	2245540				0.62302	4220.21	0.62302	32149.9				--		--		--		--				9.24603	-3.91496e-22	9.24603	1.10494e-14			6.23016	2.25924e-14	6.23016	5.4563e-15	6.23016	-3.31515e-14	6.23016	2.40651e-14
0.0627	475329	0.0627	485166			0.0627	1719260	0.0627	1775020	0.0627	2173850	0.0627	2238830				0.62698	3349.81	0.62698	31480.3				--		--		--		--				9.28571	1.20197e-22	9.28571	8.355e-15			6.26984	4.93129e-14	6.26984	3.61939e-15	6.26984	1.94293e-13	6.26984	1.39341e-14
0.0631	474083	0.0631	483958			0.0631	1713510	0.0631	1769490	0.0631	2166920	0.0631	2232150				0.63095	2577.09	0.63095	30823.6				--		--		--		--				9.3254	3.83749e-22	9.3254	6.19429e-15			6.30952	4.76582e-14	6.30952	2.22822e-15	6.30952	2.56848e-13	6.30952	7.51478e-15
0.06349	472840	0.06349	482753			0.06349	1707780	0.06349	1763980	0.06349	2160010	0.06349	2225500				0.63492	1904.65	0.63492	30179.7				--		--		--		--				9.36508	3.99158e-22	9.36508	4.56725e-15			6.34921	1.76283e-14	6.34921	1.28281e-15	6.34921	1.54513e-13	6.34921	4.80712e-15
0.06389	471602	0.06389	481553			0.06389	1702060	0.06389	1758480	0.06389	2153120	0.06389	2218870				0.63889	1330.73	0.63889	29548.6				--		--		--		--				9.40476	1.66425e-22	9.40476	3.47388e-15			6.38889	-4.07766e-14	6.38889	7.83135e-16	6.38889	-1.1271e-13	6.38889	5.81111e-15
0.06429	470361	0.06429	480354			0.06429	1696350	0.06429	1753000	0.06429	2146230	0.06429	2212250				0.64286	852.132	0.64286	28929.3				--		--		--		--				9.44444	-3.14451e-22	9.44444	2.91419e-15			6.42857	-2.20485e-14	6.42857	6.32461e-16	6.42857	-7.55224e-14	6.42857	4.13421e-15
0.06468	469124	0.06468	479158			0.06468	1690660	0.06468	1747540	0.06468	2139370	0.06468	2205660				0.64683	465.719	0.64683	28321.1				--		--		--		--				9.48413	-1.7225e-22	9.48413	2.30496e-15			6.46825	-7.86859e-15	6.46825	4.96805e-16	6.46825	-4.48731e-14	6.46825	2.76235e-15
0.06508	467892	0.06508	477966			0.06508	1684990	0.06508	1742100	0.06508	2132530	0.06508	2199090				0.65079	168.149	0.65079	27724.1				--		--		--		--				9.52381	-6.43041e-23	9.52381	1.78258e-15			6.50794	1.76319e-15	6.50794	3.76169e-16	6.50794	-2.07625e-14	6.50794	1.69555e-15
0.06548	466664	0.06548	476777			0.06548	1679340	0.06548	1736690	0.06548	2125720	0.06548	2192550				0.65476	-44.3325	0.65476	27138.3				--		--		--		--				9.56349	9.38799e-24	9.56349	1.34706e-15			6.54762	6.8468e-15	6.54762	2.70551e-16	6.54762	-3.19061e-15	6.54762	9.33807e-16
0.06587	465440	0.06587	475591			0.06587	1673720	0.06587	1731300	0.06587	2118940	0.06587	2186030				0.65873	-177.07	0.65873	26563.7				--		--		--		--				9.60317	4.88259e-23	9.60317	9.98397e-16			6.5873	7.38224e-15	6.5873	1.79952e-16	6.5873	7.84266e-15	6.5873	4.77111e-16
0.06627	464220	0.06627	474410			0.06627	1668120	0.06627	1725930	0.06627	2112180	0.06627	2179540				0.6627	-238.466	0.6627	26000.3				--		--		--		--				9.64286	5.40096e-23	9.64286	7.36594e-16			6.62698	3.36951e-15	6.62698	1.04371e-16	6.62698	1.23373e-14	6.62698	3.25467e-16
0.06667	463005	0.06667	473231			0.06667	1662540	0.06667	1720580	0.06667	2105450	0.06667	2173080				0.66667	-240.557	0.66667	25448				--		--		--		--				9.68254	2.4939e-23	9.68254	5.6165e-16			6.66667	-5.19139e-15	6.66667	4.38096e-17	6.66667	1.02932e-14	6.66667	4.78875e-16
0.06706	461786	0.06706	472058			0.06706	1656940	0.06706	1715240	0.06706	2098700	0.06706	2166630				0.67063	-198.161	0.67063	24906.6				--		--		--		--				9.72222	-3.83857e-23	9.72222	4.73563e-16			6.70635	-2.95428e-15	6.70635	3.60716e-17	6.70635	3.2418e-15	6.70635	3.2469e-16
0.06746	460572	0.06746	470888			0.06746	1651360	0.06746	1709940	0.06746	2091970	0.06746	2160210				0.6746	-128.34	0.6746	24374.9				--		--		--		--				9.7619	-2.14936e-23	9.7619	3.75979e-16			6.74603	-1.23565e-15	6.74603	2.90272e-17	6.74603	-1.69932e-15	6.74603	2.01435e-16
0.06786	459362	0.06786	469721			0.06786	1645810	0.06786	1704650	0.06786	2085280	0.06786	2153820				0.67857	-48.9146	0.67857	23853.1				--		--		--		--				9.80159	-8.59601e-24	9.80159	2.94739e-16			6.78571	-3.55137e-17	6.78571	2.26765e-17	6.78571	-4.53015e-15	6.78571	1.0911e-16
0.06825	458156	0.06825	468556			0.06825	1640290	0.06825	1699390	0.06825	2078620	0.06825	2147450				0.68254	23.712	0.68254	23341				--		--		--		--				9.84127	3.0716e-25	9.84127	2.29844e-16			6.8254	6.46135e-16	6.8254	1.70195e-17	6.8254	-5.25068e-15	6.8254	4.77152e-17
0.06865	456955	0.06865	467394			0.06865	1634790	0.06865	1694150	0.06865	2071980	0.06865	2141120				0.68651	77.2486	0.68651	22838.7				--		--		--		--				9.88095	5.21587e-24	9.88095	1.81294e-16			6.86508	8.09297e-16	6.86508	1.20562e-17	6.86508	-3.86092e-15	6.86508	1.72507e-17
0.06905	455757	0.06905	466235			0.06905	1629320	0.06905	1688930	0.06905	2065370	0.06905	2134800				0.69048	105.734	0.69048	22346.1				--		--		--		--				9.92063	6.13012e-24	9.92063	1.49088e-16			6.90476	4.5397e-16	6.90476	7.78652e-18	6.90476	-3.60866e-16	6.90476	1.77163e-17
0.06944	454564	0.06944	465078			0.06944	1623880	0.06944	1683740	0.06944	2058800	0.06944	2128520				0.69444	109.654	0.69444	21863.3				--		--		--		--				9.96032	3.04991e-24	9.96032	1.33226e-16			6.94444	-4.19844e-16	6.94444	4.21055e-18	6.94444	5.24949e-15	6.94444	4.91121e-17
0.06984	453368	0.06984	463929			0.06984	1618410	0.06984	1678570	0.06984	2052200	0.06984	2122260				0.69841	93.2127	0.69841	21390.7				--		--		--		--				10	-4.02476e-24	10	1.33709e-16			6.98413	-2.63004e-16	6.98413	2.81366e-18	6.98413	2.56692e-15	6.98413	3.02947e-17
0.07024	452176	0.07024	462784			0.07024	1612970	0.07024	1673430	0.07024	2045630	0.07024	2116020				0.70238	63.2175	0.70238	20926.6				--		--		--		--				--		--				7.02381	-1.38168e-16	7.02381	1.71982e-18	7.02381	5.82654e-16	7.02381	1.5728e-17
0.07063	450988	0.07063	461641			0.07063	1607540	0.07063	1668310	0.07063	2039070	0.07063	2109820				0.70635	28.0203	0.70635	20471.3				--		--		--		--				--		--				7.06349	-4.53377e-17	7.06349	9.2903e-19	7.06349	-7.03318e-16	7.06349	5.41215e-18
0.07103	449804	0.07103	460503			0.07103	1602130	0.07103	1663220	0.07103	2032550	0.07103	2103650				0.71032	-4.13952	0.71032	20024.5				--		--		--		--				--		--				7.10317	1.54884e-17	7.10317	4.41293e-19	7.10317	-1.29099e-15	7.10317	-6.52976e-19
0.07143	448625	0.07143	459367			0.07143	1596750	0.07143	1658150	0.07143	2026040	0.07143	2097500				0.71429	-27.0577	0.71429	19586.3				--		--		--		--				--		--				7.14286	4.43097e-17	7.14286	2.56609e-19	7.14286	-1.18037e-15	7.14286	-2.46735e-18
0.07183	447449	0.07183	458235			0.07183	1591380	0.07183	1653100	0.07183	2019560	0.07183	2091390				0.71825	-38.1086	0.71825	19156.8				--		--		--		--				--		--				7.18254	4.11264e-17	7.18254	3.74977e-19	7.18254	-3.71456e-16	7.18254	-3.09528e-20
0.07222	446278	0.07222	457107			0.07222	1586030	0.07222	1648080	0.07222	2013100	0.07222	2085300				0.72222	-38.3124	0.72222	18735.9				--		--		--		--				--		--				7.22222	5.93837e-18	7.22222	7.96397e-19	7.22222	1.13576e-15	7.22222	6.6562e-18
0.07262	445104	0.07262	455998			0.07262	1580700	0.07262	1643080	0.07262	2006660	0.07262	2079250				0.72619	-30.3578	0.72619	18323.5				--		--		--		--				--		--				7.2619	-2.66991e-18	7.2619	4.34546e-19	7.2619	5.9506e-16	7.2619	3.73056e-18
0.07302	443933	0.07302	454893			0.07302	1575390	0.07302	1638100	0.07302	2000240	0.07302	2073220				0.73016	-17.7597	0.73016	17918.7				--		--		--		--				--		--				7.30159	-8.18744e-18	7.30159	1.62694e-19	7.30159	1.89049e-16	7.30159	1.51403e-18
0.07341	442767	0.07341	453792			0.07341	1570090	0.07341	1633150	0.07341	1993840	0.07341	2067220				0.73413	-4.31405	0.73413	17521.5				--		--		--		--				--		--				7.34127	-1.06142e-17	7.34127	-1.91611e-20	7.34127	-8.22765e-17	7.34127	6.62544e-21
0.07381	441605	0.07381	452693			0.07381	1564810	0.07381	1628220	0.07381	1987460	0.07381	2061250				0.7381	6.65728	0.7381	17131.9				--		--		--		--				--		--				7.38095	-9.95024e-18	7.38095	-1.11018e-19	7.38095	-2.18916e-16	7.38095	-7.9166e-19
0.07421	440447	0.07421	451598			0.07421	1559550	0.07421	1623330	0.07421	1981090	0.07421	2055320				0.74206	13.0681	0.74206	16750				--		--		--		--				--		--				7.42063	-6.19552e-18	7.42063	-1.12877e-19	7.42063	-2.2087e-16	7.42063	-8.80826e-19
0.0746	439293	0.0746	450507			0.0746	1554300	0.0746	1618450	0.0746	1974750	0.0746	2049410				0.74603	14.5597	0.74603	16375.6				--		--		--		--				--		--				7.46032	6.49952e-19	7.46032	-2.47376e-20	7.46032	-8.81387e-17	7.46032	-2.60872e-19
0.075	438143	0.075	449418			0.075	1549070	0.075	1613610	0.075	1968430	0.075	2043530				0.75	12.2869	0.75	16008.8				--		--		--		--				--		--				7.5	1.05862e-17	7.5	1.53399e-19	7.5	1.79279e-16	7.5	1.0682e-18
0.0754	436990	0.0754	448338			0.0754	1543840	0.0754	1608790	0.0754	1962110	0.0754	2037690				0.75397	7.82674	0.75397	15649.5				--		--		--		--				--		--				7.53968	4.99403e-18	7.53968	8.13335e-20	7.53968	9.78835e-17	7.53968	5.70275e-19
0.07579	435841	0.07579	447262			0.07579	1538640	0.07579	1604000	0.07579	1955820	0.07579	2031880				0.75794	2.73274	0.75794	15297				--		--		--		--				--		--				7.57937	8.85461e-19	7.57937	2.71982e-20	7.57937	3.61165e-17	7.57937	1.96029e-19
0.07619	434696	0.07619	446191			0.07619	1533450	0.07619	1599250	0.07619	1949550	0.07619	2026110				0.7619	-1.65863	0.7619	14951.3				--		--		--		--				--		--				7.61905	-1.73953e-18	7.61905	-9.00637e-21	7.61905	-6.02232e-18	7.61905	-5.45381e-20
0.07659	433555	0.07659	445126			0.07659	1528290	0.07659	1594520	0.07659	1943310	0.07659	2020380				0.76587	-4.44192	0.76587	14612.3				--		--		--		--				--		--				7.65873	-2.88094e-18	7.65873	-2.72802e-20	7.65873	-2.8533e-17	7.65873	-1.81425e-19
0.07698	432418	0.07698	444066			0.07698	1523150	0.07698	1589830	0.07698	1937090	0.07698	2014680				0.76984	-5.30034	0.76984	14280				--		--		--		--				--		--				7.69841	-2.53877e-18	7.69841	-2.76234e-20	7.69841	-3.14155e-17	7.69841	-1.84631e-19
0.07738	431285	0.07738	443011			0.07738	1518040	0.07738	1585160	0.07738	1930900	0.07738	2009010				0.77381	-4.53359	0.77381	13954.6				--		--		--		--				--		--				7.7381	-7.13024e-19	7.7381	-1.00359e-20	7.7381	-1.467e-17	7.7381	-6.41578e-20
0.07778	430157	0.07778	441962			0.07778	1512950	0.07778	1580530	0.07778	1924740	0.07778	2003390				0.77778	-2.85572	0.77778	13635.8				--		--		--		--				--		--				7.77778	2.5963e-18	7.77778	2.54823e-20	7.77778	2.17038e-17	7.77778	1.79996e-19
0.07817	429024	0.07817	440925			0.07817	1507830	0.07817	1575920	0.07817	1918550	0.07817	1997790				0.78175	-0.96511	0.78175	13323.8				--		--		--		--				--		--				7.81746	1.3406e-18	7.81746	1.40443e-20	7.81746	1.23877e-17	7.81746	9.50929e-20
0.07857	427896	0.07857	439895			0.07857	1502730	0.07857	1571350	0.07857	1912380	0.07857	1992240				0.78571	0.61783	0.78571	13017.8				--		--		--		--				--		--				7.85714	4.01017e-19	7.85714	5.36676e-21	7.85714	5.22562e-18	7.85714	3.13452e-20
0.07897	426772	0.07897	438871			0.07897	1497650	0.07897	1566810	0.07897	1906240	0.07897	1986730				0.78968	1.58659	0.78968	12717.8				--		--		--		--				--		--				7.89683	-2.22462e-19	7.89683	-5.50393e-22	7.89683	2.17654e-19	7.89683	-1.12476e-20
0.07937	425651	0.07937	437854			0.07937	1492600	0.07937	1562300	0.07937	1900130	0.07937	1981260				0.79365	1.85981	0.79365	12423.8				--		--		--		--				--		--				7.93651	-5.29834e-19	7.93651	-3.70714e-21	7.93651	-2.63624e-18	7.93651	-3.26853e-20
0.07976	424535	0.07976	436843			0.07976	1487570	0.07976	1557830	0.07976	1894040	0.07976	1975830				0.79762	1.55415	0.79762	12135.9				--		--		--		--				--		--				7.97619	-5.21097e-19	7.97619	-4.10348e-21	7.97619	-3.33605e-18	7.97619	-3.2968e-20
0.08016	423423	0.08016	435838			0.08016	1482570	0.08016	1553390	0.08016	1887970	0.08016	1970440				0.80159	0.9162	0.80159	11853.9				--		--		--		--				--		--				8.01587	-1.96252e-19	8.01587	-1.73941e-21	8.01587	-1.88179e-18	8.01587	-1.20956e-20
0.08056	422315	0.08056	434839			0.08056	1477580	0.08056	1548990	0.08056	1881940	0.08056	1965100				0.80556	0.222	0.80556	11578				--		--		--		--				--		--				8.05556	4.447e-19	8.05556	3.38506e-21	8.05556	1.72654e-18	8.05556	2.99317e-20
0.08095	421203	0.08095	433854			0.08095	1472590	0.08095	1544620	0.08095	1875900	0.08095	1959790				0.80952	-0.32313	0.80952	11308.1				--		--		--		--				--		--				8.09524	2.39362e-19	8.09524	1.98032e-21	8.09524	1.08268e-18	8.09524	1.58581e-20
0.08135	420095	0.08135	432876			0.08135	1467620	0.08135	1540300	0.08135	1869880	0.08135	1954540				0.81349	-0.61609	0.81349	11043.6				--		--		--		--				--		--				8.13492	8.41557e-20	8.13492	9.00463e-22	8.13492	5.69938e-19	8.13492	5.2845e-21
0.08175	418992	0.08175	431906			0.08175	1462660	0.08175	1536010	0.08175	1863870	0.08175	1949330				0.81746	-0.65012	0.81746	10784.6				--		--		--		--				--		--				8.1746	-2.09198e-20	8.1746	1.45506e-22	8.1746	1.88314e-19	8.1746	-1.78905e-21
0.08214	417892	0.08214	430943			0.08214	1457730	0.08214	1531770	0.08214	1857890	0.08214	1944170				0.82143	-0.49215	0.82143	10531				--		--		--		--				--		--				8.21429	-7.58641e-20	8.21429	-2.84556e-22	8.21429	-6.21897e-20	8.21429	-5.36258e-21
0.08254	416796	0.08254	429989			0.08254	1452810	0.08254	1527560	0.08254	1851930	0.08254	1939060				0.8254	-0.24553	0.8254	10282.8				--		--		--		--				--		--				8.25397	-8.06772e-20	8.25397	-3.89722e-22	8.25397	-1.81575e-19	8.25397	-5.43607e-21
0.08294	415704	0.08294	429041			0.08294	1447900	0.08294	1523400	0.08294	1845990	0.08294	1934000				0.82937	-0.00708	0.82937	10040.1				--		--		--		--				--		--				8.29365	-3.53591e-20	8.29365	-1.69993e-22	8.29365	-1.6984e-19	8.29365	-2.00954e-21
0.08333	414617	0.08333	428102			0.08333	1443010	0.08333	1519280	0.08333	1840070	0.08333	1928990				0.83333	0.16294	0.83333	9802.88				--		--		--		--				--		--				8.33333	6.00903e-20	8.33333	3.74631e-22	8.33333	-2.69871e-20	8.33333	4.91703e-21
0.08373	413525	0.08373	427172			0.08373	1438130	0.08373	1515210	0.08373	1834150	0.08373	1924040				0.8373	0.23874	0.8373	9570.98				--		--		--		--				--		--				8.37302	3.35047e-20	8.37302	2.4839e-22	8.37302	1.04259e-20	8.37302	2.62674e-21
0.08413	412437	0.08413	426253			0.08413	1433270	0.08413	1511180	0.08413	1828260	0.08413	1919140				0.84127	0.22494	0.84127	9344.05				--		--		--		--				--		--				8.4127	1.32149e-20	8.4127	1.48158e-22	8.4127	3.44596e-20	8.4127	9.04347e-22
0.08452	411353	0.08452	425345			0.08452	1428420	0.08452	1507210	0.08452	1822390	0.08452	1914310				0.84524	0.14991	0.84524	9122.1				--		--		--		--				--		--				8.45238	-7.7931e-22	8.45238	7.39365e-23	8.45238	4.51139e-20	8.45238	-2.50133e-22
0.08492	410273	0.08492	424447			0.08492	1423600	0.08492	1503290	0.08492	1816540	0.08492	1909530				0.84921	0.05365	0.84921	8905.13				--		--		--		--				--		--				8.49206	-8.4778e-21	8.49206	2.57251e-23	8.49206	4.23887e-20	8.49206	-8.36704e-22
0.08532	409197	0.08532	423561			0.08532	1418790	0.08532	1499410	0.08532	1810710	0.08532	1904820				0.85317	-0.02717	0.85317	8693.13				--		--		--		--				--		--				8.53175	-9.8806e-21	8.53175	3.52376e-24	8.53175	2.62841e-20	8.53175	-8.55368e-22
0.08571	408126	0.08571	422685			0.08571	1414010	0.08571	1495580	0.08571	1804910	0.08571	1900160				0.85714	-0.07274	0.85714	8486.11				--		--		--		--				--		--				8.57143	-4.98771e-21	8.57143	7.33254e-24	8.57143	-3.19988e-21	8.57143	-3.06123e-22
0.08611	407058	0.08611	421819			0.08611	1409240	0.08611	1491810	0.08611	1799130	0.08611	1895560				0.86111	-0.08358	0.86111	8284.06				--		--		--		--				--		--				8.61111	6.20088e-21	8.61111	3.71514e-23	8.61111	-4.60633e-20	8.61111	8.11031e-22
0.08651	405986	0.08651	420967			0.08651	1404450	0.08651	1488080	0.08651	1793330	0.08651	1891030				0.86508	-0.06832	0.86508	8086.99				--		--		--		--				--		--				8.65079	3.63476e-21	8.65079	3.212e-23	8.65079	-2.15182e-20	8.65079	4.39645e-22
0.0869	404918	0.0869	420129			0.0869	1399690	0.0869	1484420	0.0869	1787550	0.0869	1886570				0.86905	-0.03848	0.86905	7894.66				--		--		--		--				--		--				8.69048	1.64515e-21	8.69048	2.71963e-23	8.69048	-3.52503e-21	8.69048	1.59992e-22
0.0873	403853	0.0873	419304			0.0873	1394950	0.0873	1480820	0.0873	1781800	0.0873	1882190				0.87302	-0.00629	0.87302	7707.07				--		--		--		--				--		--				8.73016	2.32047e-22	8.73016	2.23805e-23	8.73016	7.91609e-21	8.73016	-2.79282e-23
0.0877	402793	0.0877	418493			0.0877	1390230	0.0877	1477280	0.0877	1776080	0.0877	1877880				0.87698	0.01802	0.87698	7524.21				--		--		--		--				--		--				8.76984	-6.04545e-22	8.76984	1.76725e-23	8.76984	1.28052e-20	8.76984	-1.24116e-22
0.0881	401737	0.0881	417695			0.0881	1385530	0.0881	1473800	0.0881	1770380	0.0881	1873640				0.88095	0.02888	0.88095	7346.1				--		--		--		--				--		--				8.80952	-8.64629e-22	8.80952	1.30723e-23	8.80952	1.11423e-20	8.80952	-1.28572e-22
0.08849	400685	0.08849	416912			0.08849	1380850	0.08849	1470380	0.08849	1764700	0.08849	1869480				0.88492	0.02689	0.88492	7172.72				--		--		--		--				--		--				8.84921	-5.48204e-22	8.84921	8.58e-24	8.84921	2.92739e-21	8.84921	-4.12947e-23
0.08889	399637	0.08889	416142			0.08889	1376200	0.08889	1467020	0.08889	1759050	0.08889	1865390				0.88889	0.01746	0.88889	7004.08				--		--		--		--				--		--				8.88889	3.44729e-22	8.88889	4.19549e-24	8.88889	-1.18395e-20	8.88889	1.37715e-22
0.08929	398584	0.08929	415387			0.08929	1371520	0.08929	1463720	0.08929	1753370	0.08929	1861380				0.89286	0.0061	0.89286	6840.06				--		--		--		--				--		--				8.92857	2.38338e-22	8.92857	5.04863e-24	8.92857	-6.0405e-21	8.92857	7.63761e-23
0.08968	397535	0.08968	414649			0.08968	1366860	0.08968	1460500	0.08968	1747720	0.08968	1857460				0.89683	-0.0033	0.89683	6680.72				--		--		--		--				--		--				8.96825	1.49012e-22	8.96825	5.44692e-24	8.96825	-1.71457e-21	8.96825	3.00777e-23
0.09008	396490	0.09008	413929			0.09008	1362230	0.09008	1457360	0.09008	1742100	0.09008	1853630				0.90079	-0.00869	0.90079	6526.06				--		--		--		--				--		--				9.00794	7.67495e-23	9.00794	5.39038e-24	9.00794	1.13826e-21	9.00794	-1.18029e-24
0.09048	395449	0.09048	413226			0.09048	1357610	0.09048	1454290	0.09048	1736490	0.09048	1849900				0.90476	-0.00969	0.90476	6376.08				--		--		--		--				--		--				9.04762	2.15521e-23	9.04762	4.87899e-24	9.04762	2.51799e-21	9.04762	-1.73979e-23
0.09087	394412	0.09087	412541			0.09087	1353020	0.09087	1451300	0.09087	1730910	0.09087	1846260				0.90873	-0.00733	0.90873	6230.78				--		--		--		--				--		--				9.0873	-1.65807e-23	9.0873	3.91275e-24	9.0873	2.42462e-21	9.0873	-1.85752e-23
0.09127	393379	0.09127	411874			0.09127	1348440	0.09127	1448390	0.09127	1725360	0.09127	1842720				0.9127	-0.00337	0.9127	6090.16				--		--		--		--				--		--				9.12698	-3.76489e-23	9.12698	2.49167e-24	9.12698	8.58141e-22	9.12698	-4.71202e-24
0.09167	392350	0.09167	411224			0.09167	1343890	0.09167	1445560	0.09167	1719830	0.09167	1839270				0.91667	0.000421893	0.91667	5954.23				--		--		--		--				--		--				9.16667	-4.16526e-23	9.16667	6.15753e-25	9.16667	-2.18143e-21	9.16667	2.41915e-23
0.09206	391316	0.09206	410593			0.09206	1339320	0.09206	1442810	0.09206	1714280	0.09206	1835920				0.92063	0.00291	0.92063	5822.77				--		--		--		--				--		--				9.20635	-1.48212e-23	9.20635	8.64162e-25	9.20635	-1.15584e-21	9.20635	1.37375e-23
0.09246	390286	0.09246	409984			0.09246	1334770	0.09246	1440160	0.09246	1708750	0.09246	1832700				0.9246	0.0037	0.9246	5696.35				--		--		--		--				--		--				9.24603	4.16937e-24	9.24603	1.00478e-24	9.24603	-3.83951e-22	9.24603	5.81856e-24
0.09286	389260	0.09286	409398			0.09286	1330240	0.09286	1437610	0.09286	1703250	0.09286	1829590				0.92857	0.00306	0.92857	5574.95				--		--		--		--				--		--				9.28571	1.53192e-23	9.28571	1.0376e-24	9.28571	1.34246e-22	9.28571	4.34564e-25
0.09325	388238	0.09325	408835			0.09325	1325730	0.09325	1435150	0.09325	1697770	0.09325	1826610				0.93254	0.00165	0.93254	5458.59				--		--		--		--				--		--				9.3254	1.86282e-23	9.3254	9.62633e-25	9.3254	3.98747e-22	9.3254	-2.41445e-24
0.09365	387220	0.09365	408294			0.09365	1321230	0.09365	1432800	0.09365	1692310	0.09365	1823750				0.93651	0.000187511	0.93651	5347.25				--		--		--		--				--		--				9.36508	1.40964e-23	9.36508	7.79871e-25	9.36508	4.0955e-22	9.36508	-2.72849e-24
0.09405	386206	0.09405	407777			0.09405	1316760	0.09405	1430550	0.09405	1686870	0.09405	1821010				0.94048	-0.000818587	0.94048	5240.94				--		--		--		--				--		--				9.40476	1.7239e-24	9.40476	4.89316e-25	9.40476	1.66657e-22	9.40476	-5.07542e-25
0.09444	385196	0.09444	407282			0.09444	1312300	0.09444	1428400	0.09444	1681460	0.09444	1818390				0.94444	-0.00125	0.94444	5139.67				--		--		--		--				--		--				9.44444	-1.84894e-23	9.44444	9.09683e-26	9.44444	-3.29933e-22	9.44444	4.24838e-24
0.09484	384181	0.09484	406814			0.09484	1307830	0.09484	1426360	0.09484	1676020	0.09484	1815900				0.94841	-0.00119	0.94841	5043.83				--		--		--		--				--		--				9.48413	-9.03107e-24	9.48413	1.33966e-25	9.48413	-1.79647e-22	9.48413	2.43354e-24
0.09524	383169	0.09524	406375			0.09524	1303380	0.09524	1424450	0.09524	1670610	0.09524	1813580				0.95238	-0.000787637	0.95238	4953.98				--		--		--		--				--		--				9.52381	-2.04352e-24	9.52381	1.62135e-25	9.52381	-6.57535e-23	9.52381	1.06046e-24
0.09563	382162	0.09563	405966			0.09563	1298950	0.09563	1422670	0.09563	1665230	0.09563	1811410				0.95635	-0.000546194	0.95635	4870.12				--		--		--		--				--		--				9.56349	2.47323e-24	9.56349	1.75475e-25	9.56349	1.17482e-23	9.56349	1.29148e-25
0.09603	381159	0.09603	405587			0.09603	1294540	0.09603	1421020	0.09603	1659880	0.09603	1809400				0.96032	-0.000346885	0.96032	4792.24				--		--		--		--				--		--				9.60317	4.51918e-24	9.60317	1.73985e-25	9.60317	5.28578e-23	9.60317	-3.60401e-25
0.09643	380159	0.09643	405237			0.09643	1290150	0.09643	1419490	0.09643	1654550	0.09643	1807550				0.96429	-0.000180195	0.96429	4720.34				--		--		--		--				--		--				9.64286	4.09433e-24	9.64286	1.57667e-25	9.64286	5.75755e-23	9.64286	-4.08184e-25
0.09683	379164	0.09683	404916			0.09683	1285780	0.09683	1418100	0.09683	1649250	0.09683	1805850				0.96825	-4.27909e-05	0.96825	4654.44				--		--		--		--				--		--				9.68254	1.19868e-24	9.68254	1.26519e-25	9.68254	2.59011e-23	9.68254	-1.42031e-26
0.09722	378172	0.09722	404625			0.09722	1281430	0.09722	1416840	0.09722	1643970	0.09722	1804310				0.97222	6.97576e-05	0.97222	4594.51				--		--		--		--				--		--				9.72222	-4.16777e-24	9.72222	8.0542e-26	9.72222	-4.21654e-23	9.72222	8.21543e-25
0.09762	377175	0.09762	404367			0.09762	1277050	0.09762	1415710	0.09762	1638540	0.09762	1802950				0.97619	0.000162076	0.97619	4540.95				--		--		--		--				--		--				9.7619	-2.06461e-24	9.7619	6.90325e-26	9.7619	-2.33434e-23	9.7619	4.66291e-25
0.09802	376182	0.09802	404148			0.09802	1272690	0.09802	1414760	0.09802	1633230	0.09802	1801790				0.98016	0.000238021	0.98016	4495.37				--		--		--		--				--		--				9.80159	-5.23429e-25	9.80159	5.8539e-26	9.80159	-9.03634e-24	9.80159	2.03328e-25
0.09841	375193	0.09841	403967			0.09841	1268360	0.09841	1413970	0.09841	1628040	0.09841	1800830				0.98413	0.000300621	0.98413	4457.8				--		--		--		--				--		--				9.84127	4.5578e-25	9.84127	4.90614e-26	9.84127	7.55786e-25	9.84127	3.2656e-26
0.09881	374208	0.09881	403825			0.09881	1264040	0.09881	1413350	0.09881	1622970	0.09881	1800080				0.9881	0.000352215	0.9881	4428.22				--		--		--		--				--		--				9.88095	8.73016e-25	9.88095	4.05998e-26	9.88095	6.03297e-24	9.88095	-4.57263e-26
0.09921	373226	0.09921	403722			0.09921	1259750	0.09921	1412910	0.09921	1618010	0.09921	1799540				0.99206	0.0003946	0.99206	4406.63				--		--		--		--				--		--				9.92063	7.28278e-25	9.92063	3.31541e-26	9.92063	6.79523e-24	9.92063	-3.18187e-26
0.0996	372249	0.0996	403657			0.0996	1255470	0.0996	1412630	0.0996	1613180	0.0996	1799200				0.99603	0.000429172	0.99603	4393.04				--		--		--		--				--		--				9.96032	2.1567e-26	9.96032	2.67244e-26	9.96032	3.04255e-24	9.96032	7.43789e-26
0.1	371276	0.1	403632			0.1	1251220	0.1	1412520	0.1	1608470	0.1	1799070				1	0.000457091	1	4387.45				--		--		--		--				--		--				10	-1.24712e-24	10	2.13107e-26	10	-5.22507e-24	10	2.72867e-25
																								--		--		--		--				--		--				--		--		--		--
																								--		--		--		--				--		--				--		--		--		--
																								--		--		--		--				--		--				--		--		--		--
																								--		--		--		--				--		--				--		--		--		--
																								--		--		--		--				--		--				--		--		--		--
																								--		--		--		--				--		--				--		--		--		--
																								--		--		--		--				--		--				--		--		--		--
																								--		--		--		--				--		--				--		--		--		--
																								--		--		--		--				--		--				--		--		--		--
																								--		--		--		--				--		--				--		--		--		--
																								--		--		--		--				--		--				--		--		--		--
																								--		--		--		--				--		--				--		--		--		--
																								--		--		--		--				--		--				--		--		--		--
																								--		--		--		--				--		--				--		--		--		--
																								--		--		--		--				--		--				--		--		--		--
																								--		--		--		--				--		--				--		--		--		--
																								--		--		--		--				--		--				--		--		--		--
																								--		--		--		--				--		--				--		--		--		--
																								--		--		--		--				--		--				--		--		--		--
																								--		--		--		--				--		--				--		--		--		--
																								--		--		--		--				--		--				--		--		--		--
																								--		--		--		--				--		--				--		--		--		--
																								--		--		--		--				--		--				--		--		--		--
																								--		--		--		--				--		--				--		--		--		--
																								--		--		--		--				--		--				--		--		--		--
																								--		--		--		--				--		--				--		--		--		--
																								--		--		--		--				--		--				--		--		--		--
																								--		--		--		--				--		--				--		--		--		--
																								--		--		--		--				--		--				--		--		--		--
																								--		--		--		--				--		--				--		--		--		--
																								--		--		--		--				--		--				--		--		--		--
																								--		--		--		--				--		--				--		--		--		--
																								--		--		--		--				--		--				--		--		--		--
																								--		--		--		--				--		--				--		--		--		--
																								--		--		--		--				--		--				--		--		--		--
																								--		--		--		--				--		--				--		--		--		--
																								--		--		--		--				--		--				--		--		--		--
																								--		--		--		--				--		--				--		--		--		--
																								--		--		--		--				--		--				--		--		--		--
																								--		--		--		--				--		--				--		--		--		--
																								--		--		--		--				--		--				--		--		--		--
																								--		--		--		--				--		--				--		--		--		--
																								--		--		--		--				--		--				--		--		--		--
																								--		--		--		--				--		--				--		--		--		--
																								--		--		--		--				--		--				--		--		--		--
																								--		--		--		--				--		--				--		--		--		--
																								--		--		--		--				--		--				--		--		--		--
																								--		--		--		--				--		--				--		--		--		--
																								--		--		--		--				--		--				--		--		--		--
																								--		--		--		--				--		--				--		--		--		--
																								--		--		--		--				--		--				--		--		--		--
																								--		--		--		--				--		--				--		--		--		--
																								--		--		--		--				--		--				--		--		--		--
																								--		--		--		--				--		--				--		--		--		--
																								--		--		--		--				--		--				--		--		--		--
																								--		--		--		--				--		--				--		--		--		--
																								--		--		--		--				--		--				--		--		--		--
																								--		--		--		--				--		--				--		--		--		--
																								--		--		--		--				--		--				--		--		--		--
																								--		--		--		--				--		--				--		--		--		--
																								--		--		--		--				--		--				--		--		--		--
																								--		--		--		--				--		--				--		--		--		--
																								--		--		--		--				--		--				--		--		--		--
																								--		--		--		--				--		--				--		--		--		--
																								--		--		--		--				--		--				--		--		--		--
																								--		--		--		--				--		--				--		--		--		--
																								--		--		--		--				--		--				--		--		--		--
																								--		--		--		--				--		--				--		--		--		--
																								--		--		--		--				--		--				--		--		--		--
																								--		--		--		--				--		--				--		--		--		--
																								--		--		--		--				--		--				--		--		--		--
																								--		--		--		--				--		--				--		--		--		--
																								--		--		--		--				--		--				--		--		--		--
																								--		--		--		--				--		--				--		--		--		--
																								--		--		--		--				--		--				--		--		--		--
																								--		--		--		--				--		--				--		--		--		--
																								--		--		--		--				--		--				--		--		--		--
																								--		--		--		--				--		--				--		--		--		--
																								--		--		--		--				--		--				--		--		--		--
																								--		--		--		--				--		--				--		--		--		--
																								--		--		--		--				--		--				--		--		--		--
																								--		--		--		--				--		--				--		--		--		--
																								--		--		--		--				--		--				--		--		--		--
																								--		--		--		--				--		--				--		--		--		--
																								--		--		--		--				--		--				--		--		--		--
																								--		--		--		--				--		--				--		--		--		--
																								--		--		--		--				--		--				--		--		--		--
																								--		--		--		--				--		--				--		--		--		--
																								--		--		--		--				--		--				--		--		--		--
																								--		--		--		--				--		--				--		--		--		--
																								--		--		--		--				--		--				--		--		--		--
																								--		--		--		--				--		--				--		--		--		--
																								--		--		--		--				--		--				--		--		--		--
																								--		--		--		--				--		--				--		--		--		--
																								--		--		--		--				--		--				--		--		--		--
																								--		--		--		--				--		--				--		--		--		--
																								--		--		--		--				--		--				--		--		--		--
																								--		--		--		--				--		--				--		--		--		--
																								--		--		--		--				--		--				--		--		--		--
																								--		--		--		--				--		--				--		--		--		--
																								--		--		--		--				--		--				--		--		--		--
																								--		--		--		--				--		--				--		--		--		--
																								--		--		--		--				--		--				--		--		--		--
																								--		--		--		--				--		--				--		--		--		--
																								--		--		--		--				--		--				--		--		--		--
																								--		--		--		--				--		--				--		--		--		--
																								--		--		--		--				--		--				--		--		--		--
																								--		--		--		--				--		--				--		--		--		--
																								--		--		--		--				--		--				--		--		--		--
																								--		--		--		--				--		--				--		--		--		--
																								--		--		--		--				--		--				--		--		--		--
																								--		--		--		--				--		--				--		--		--		--
																								--		--		--		--				--		--				--		--		--		--
																								--		--		--		--				--		--				--		--		--		--
																								--		--		--		--				--		--				--		--		--		--
																								--		--		--		--				--		--				--		--		--		--
																								--		--		--		--				--		--				--		--		--		--
																								--		--		--		--				--		--				--		--		--		--
																								--		--		--		--				--		--				--		--		--		--
																								--		--		--		--				--		--				--		--		--		--
																								--		--		--		--				--		--				--		--		--		--
																								--		--		--		--				--		--				--		--		--		--
																								--		--		--		--				--		--				--		--		--		--
																								--		--		--		--				--		--				--		--		--		--
																								--		--		--		--				--		--				--		--		--		--
																								--		--		--		--				--		--				--		--		--		--
																								--		--		--		--				--		--				--		--		--		--
																								--		--		--		--				--		--				--		--		--		--
																								--		--		--		--				--		--				--		--		--		--
																								--		--		--		--				--		--				--		--		--		--
																								--		--		--		--				--		--				--		--		--		--
																								--		--		--		--				--		--				--		--		--		--
																								--		--		--		--				--		--				--		--		--		--
																								--		--		--		--				--		--				--		--		--		--
																								--		--		--		--				--		--				--		--		--		--
																								--		--		--		--				--		--				--		--		--		--
																								--		--		--		--				--		--				--		--		--		--
																								--		--		--		--				--		--				--		--		--		--
																								--		--		--		--				--		--				--		--		--		--
																								--		--		--		--				--		--				--		--		--		--
																								--		--		--		--				--		--				--		--		--		--
																								--		--		--		--				--		--				--		--		--		--
																								--		--		--		--				--		--				--		--		--		--
																								--		--		--		--				--		--				--		--		--		--
																								--		--		--		--				--		--				--		--		--		--
																								--		--		--		--				--		--				--		--		--		--
																								--		--		--		--				--		--				--		--		--		--
																								--		--		--		--				--		--				--		--		--		--
																								--		--		--		--				--		--				--		--		--		--
																								--		--		--		--				--		--				--		--		--		--
																								--		--		--		--				--		--				--		--		--		--
																								--		--		--		--				--		--				--		--		--		--
																								--		--		--		--				--		--				--		--		--		--
																								--		--		--		--				--		--				--		--		--		--
																																		--		--				--		--		--		--
																																		--		--				--		--		--		--
																																		--		--				--		--		--		--
																																		--		--				--		--		--		--
																																		--		--				--		--		--		--
																																		--		--				--		--		--		--
																																		--		--				--		--		--		--
																																		--		--				--		--		--		--
																																		--		--				--		--		--		--
																																		--		--				--		--		--		--
																																		--		--				--		--		--		--
																																		--		--				--		--		--		--
																																		--		--				--		--		--		--
																																		--		--				--		--		--		--
																																		--		--				--		--		--		--
																																		--		--				--		--		--		--
																																		--		--				--		--		--		--
																																		--		--				--		--		--		--
																																		--		--				--		--		--		--
																																		--		--				--		--		--		--
																																		--		--				--		--		--		--
																																		--		--				--		--		--		--
																																		--		--				--		--		--		--
																																		--		--				--		--		--		--
																																		--		--				--		--		--		--
																																		--		--				--		--		--		--
																																		--		--				--		--		--		--
																																		--		--				--		--		--		--
																																		--		--				--		--		--		--
																																		--		--				--		--		--		--
																																		--		--				--		--		--		--
																																		--		--				--		--		--		--
																																		--		--				--		--		--		--
																																		--		--				--		--		--		--
																																		--		--				--		--		--		--
																																		--		--				--		--		--		--
																																		--		--				--		--		--		--
																																		--		--				--		--		--		--
																																		--		--				--		--		--		--
																																		--		--				--		--		--		--
																																		--		--				--		--		--		--
																																		--		--				--		--		--		--
																																		--		--				--		--		--		--
																																		--		--				--		--		--		--
																																		--		--				--		--		--		--
																																		--		--				--		--		--		--
																																		--		--				--		--		--		--
																																		--		--				--		--		--		--
																																		--		--				--		--		--		--
																																		--		--				--		--		--		--
																																		--		--				--		--		--		--
																																		--		--				--		--		--		--
																																		--		--				--		--		--		--
																																		--		--				--		--		--		--
																																		--		--				--		--		--		--
																																		--		--				--		--		--		--
																																		--		--				--		--		--		--
																																		--		--				--		--		--		--
																																		--		--				--		--		--		--
																																		--		--				--		--		--		--
																																		--		--				--		--		--		--
																																		--		--				--		--		--		--
																																		--		--				--		--		--		--
																																		--		--				--		--		--		--
																																		--		--				--		--		--		--
																																		--		--				--		--		--		--
																																		--		--				--		--		--		--
																																		--		--				--		--		--		--
																																		--		--				--		--		--		--
																																		--		--				--		--		--		--
																																		--		--				--		--		--		--
																																		--		--				--		--		--		--
																																		--		--				--		--		--		--
																																		--		--				--		--		--		--
																																		--		--				--		--		--		--
																																		--		--				--		--		--		--
																																		--		--				--		--		--		--
																																		--		--				--		--		--		--
																																		--		--				--		--		--		--
																																		--		--				--		--		--		--
																																		--		--				--		--		--		--
																																		--		--				--		--		--		--
																																		--		--				--		--		--		--
																																		--		--				--		--		--		--
																																		--		--				--		--		--		--
																																		--		--				--		--		--		--
																																		--		--				--		--		--		--
																																		--		--				--		--		--		--
																																		--		--				--		--		--		--
																																		--		--				--		--		--		--
																																		--		--				--		--		--		--
																																		--		--				--		--		--		--
																																		--		--				--		--		--		--
																																		--		--				--		--		--		--
																																		--		--				--		--		--		--
																																		--		--				--		--		--		--
																																		--		--				--		--		--		--
																																		--		--				--		--		--		--
																																		--		--				--		--		--		--
																																		--		--				--		--		--		--
																																		--		--				--		--		--		--
																																		--		--				--		--		--		--
																																		--		--				--		--		--		--
																																		--		--				--		--		--		--
																																		--		--				--		--		--		--
																																		--		--				--		--		--		--
																																		--		--				--		--		--		--
																																		--		--				--		--		--		--
																																		--		--				--		--		--		--
																																		--		--				--		--		--		--
																																		--		--				--		--		--		--
																																		--		--				--		--		--		--
																																		--		--				--		--		--		--
																																		--		--				--		--		--		--
																																		--		--				--		--		--		--
																																		--		--				--		--		--		--
																																		--		--				--		--		--		--
																																		--		--				--		--		--		--
																																		--		--				--		--		--		--
																																		--		--				--		--		--		--
																																		--		--				--		--		--		--
																																		--		--				--		--		--		--
																																		--		--				--		--		--		--
																																		--		--				--		--		--		--
																																		--		--				--		--		--		--
																																		--		--				--		--		--		--
																																		--		--				--		--		--		--
																																		--		--				--		--		--		--
																																		--		--				--		--		--		--
																																		--		--				--		--		--		--
																																		--		--				--		--		--		--
																																		--		--				--		--		--		--
																																		--		--				--		--		--		--
																																		--		--				--		--		--		--
																																		--		--				--		--		--		--
																																		--		--				--		--		--		--
																																		--		--				--		--		--		--
																																		--		--				--		--		--		--
																																		--		--				--		--		--		--
																																		--		--				--		--		--		--
																																		--		--				--		--		--		--
																																		--		--				--		--		--		--
																																		--		--				--		--		--		--
																																		--		--				--		--		--		--
																																		--		--				--		--		--		--
																																		--		--				--		--		--		--
																																		--		--				--		--		--		--
																																		--		--				--		--		--		--
																																		--		--				--		--		--		--
																																		--		--				--		--		--		--
																																		--		--				--		--		--		--
																																		--		--				--		--		--		--
																																		--		--				--		--		--		--
																																		--		--				--		--		--		--
																																		--		--				--		--		--		--
																																		--		--				--		--		--		--
																																		--		--				--		--		--		--
																																		--		--				--		--		--		--
																																		--		--				--		--		--		--
																																								--		--		--		--
																																								--		--		--		--
																																								--		--		--		--
																																								--		--		--		--
																																								--		--		--		--
																																								--		--		--		--
																																								--		--		--		--
																																								--		--		--		--
																																								--		--		--		--
																																								--		--		--		--
																																								--		--		--		--
																																								--		--		--		--
																																								--		--		--		--
																																								--		--		--		--
																																								--		--		--		--
																																								--		--		--		--
																																								--		--		--		--
																																								--		--		--		--
																																								--		--		--		--
																																								--		--		--		--
																																								--		--		--		--
																																								--		--		--		--

## Sheet: C_CaCO-Test1B
C_CaCO(mol/m3)	y	C_CaCO(mol/m3)	y
1620.13	0	2612.37	0
1624.43	9.99824	2578.99	0.00796
612.2	9.89173	2545.56	0.24118
607.899	25.3893	2512.06	0.47528
311.702	25.0831	2478.51	0.71028
303.101	32.8319	2444.89	0.94615
31.6324	32.9251	2411.22	1.18289
35.9329	42.7109	2377.39	1.42117
		2346.22	1.64113
		2315.57	1.85761
		2285.36	2.07128
		2255.59	2.28209
		2226.26	2.49002
		2197.35	2.69501
		2168.84	2.89734
		2140.85	3.09608
		2113.13	3.29297
		2085.64	3.48832
		2058.36	3.68212
		2031.32	3.87449
		2004.5	4.06574
		1977.9	4.25653
		1952.61	4.4405
		1927.21	4.63104
		1901.7	4.82441
		1876.1	5.02066
		1850.38	5.21958
		1824.57	5.42117
		1798.67	5.62524
		1774.21	5.8196
		1749.81	6.01508
		1725.5	6.21146
		1701.27	6.40874
		1677.13	6.60692
		1653.08	6.80604
		1629.16	7.00647
		1604.31	7.21753
		1579.95	7.42652
		1556.15	7.63284
		1532.89	7.83587
		1510.19	8.03516
		1488.03	8.2315
		1466.46	8.42475
		1443.95	8.62857
		1421.64	8.83316
		1399.57	9.0384
		1377.74	9.24572
		1356.14	9.45342
		1334.78	9.66153
		1313.66	9.86945
		1295.04	10.0543
		1276.27	10.2435
		1257.34	10.437
		1238.24	10.6353
		1218.99	10.8383
		1199.58	11.0465
		1179.99	11.2593
		1162	11.458
		1144.48	11.6541
		1127.41	11.8476
		1110.8	12.0386
		1094.65	12.2266
		1078.96	12.4149
		1063.72	12.6003
		1045.95	12.8183
		1028.86	13.0314
		1012.45	13.2393
		996.721	13.4417
		981.667	13.6382
		967.293	13.8271
		953.596	14.0104
		940.112	14.194
		926.294	14.3852
		912.143	14.5842
		897.658	14.7912
		882.838	15.0063
		867.685	15.2275
		852.191	15.4565
		841.21	15.6227
		829.894	15.7954
		818.236	15.9749
		806.236	16.1629
		793.894	16.3592
		781.21	16.5659
		768.188	16.7811
		754.647	17.0066
		741.956	17.2208
		730.12	17.4232
		719.139	17.6131
		709.011	17.7902
		699.739	17.9553
		691.328	18.105
		678.866	18.3361
		666.808	18.5605
		655.164	18.7814
		643.933	18.9987
		633.116	19.2119
		622.711	19.4138
		612.721	19.6114
		605.412	19.7598
		597.375	19.9251
		588.61	20.108
		579.117	20.3091
		568.896	20.529
		557.946	20.7693
		546.268	21.028
		537.997	21.2154
		529.994	21.398
		522.259	21.5759
		514.792	21.749
		507.592	21.9171
		500.659	22.0879
		493.999	22.2541
		483.061	22.5253
		473.084	22.7776
		464.073	23.0099
		456.029	23.2212
		448.951	23.4107
		442.839	23.5719
		437.694	23.7113
		431.717	23.8763
		425.141	24.0612
		417.966	24.2666
		410.194	24.4935
		401.824	24.7428
		392.856	25.0099
		383.285	25.3046
		379.977	25.4053
		376.049	25.5298
		371.498	25.674
		366.324	25.8386
		360.526	26.0246
		354.105	26.2425
		347.063	26.4832
		338.798	26.7677
		331.636	27.0192
		325.578	27.2362
		320.625	27.4171
		316.776	27.5601
		314.032	27.6597
		312.395	27.7203
		305.394	27.9858
		298.676	28.2481
		292.246	28.5054
		286.102	28.7544
		280.246	29.003
		274.676	29.2314
		269.392	29.4556
		267.992	29.5158
		265.661	29.6177
		262.398	29.7603
		258.203	29.9451
		253.076	30.1761
		247.018	30.46
		240.026	30.7933
		235.378	31.0212
		231.312	31.2225
		227.827	31.396
		224.923	31.5394
		222.599	31.6586
		220.856	31.7515
		219.696	31.8115
		213.277	32.1484
		207.476	32.4627
		202.295	32.7523
		197.734	33.0121
		193.793	33.2483
		190.473	33.4376
		187.772	33.5969
		187.553	33.6098
		186.233	33.6906
		183.812	33.839
		180.29	34.0568
		175.667	34.3457
		169.942	34.717
		163.115	35.1814
		161.364	35.3041
		159.732	35.415
		158.216	35.5231
		156.817	35.6204
		155.535	35.7113
		154.37	35.7948
		153.323	35.8719
		146.739	36.3517
		141.345	36.7696
		137.142	37.1048
		134.131	37.3528
		132.312	37.501
		131.684	37.5522
		132.249	37.5061
		130.881	37.618
		128.91	37.7839
		126.335	38.0035
		123.157	38.2771
		119.377	38.6156
		114.992	39.0108
		110.004	39.51
		110.175	39.4934
		109.986	39.5116
		109.437	39.5683
		108.527	39.66
		107.256	39.789
		105.624	39.956
		103.632	40.1567
		99.3385	40.6015
		95.8149	40.9865
		93.0615	41.3032
		91.0784	41.5416
		89.8657	41.6879
		89.4231	41.7398
		89.7509	41.7013
		89.2965	41.7547
		88.189	41.8882
		86.4284	42.1041
		84.0146	42.3995
		80.9477	42.7805
		77.2276	43.2658
		72.8534	43.896
		73.4107	43.8166
		73.7265	43.7724
		73.8	43.7622
		73.6312	43.7857
		73.22	43.8434
		72.5664	43.9366
		71.6714	44.0713
		66.7707	44.849
		63.0637	45.4476
		60.5514	45.8556
		59.2337	46.0701
		59.1107	46.0902
		60.1823	45.9156
		62.4504	45.547
		61.265	45.7395
		59.7334	45.9887
		57.8575	46.2946
		55.6373	46.6578
		53.0728	47.0787
		50.1641	47.5582
		46.9443	48.0915
		48.5149	47.831
		49.4791	47.6714
		49.8703	47.6067
		49.6883	47.6368
		48.9332	47.7617
		47.6051	47.9818
		45.6945	48.2993
		43.5985	48.6487
		41.8976	48.9332
		40.5826	49.1537
		39.6536	49.3098
		39.1105	49.4011
		38.9533	49.4276
		39.182	49.3891
		--	--
		--	--
		--	--
