# Supplementary material for: A numerical model of the MICP multi-process considering the scale size
Source: PLoS One. 2024 Jan 29;19(1):e0297195. doi: 10.1371/journal.pone.0297195 (PMC10824416; doi:10.1371/journal.pone.0297195)
Supplement: S2 Data — (XLSX) [file pone.0297195.s002.xlsx]

## Sheet: C_bacl
end of pahse B	Scale effect
x	C_bacl-Scale-0.35	x	C_bacl-Scale-0.37	x	C_bacl-Scale-0.39	x	C_bacl-Scale-0.41	x	C_bacl-Scale-0.43
0	720000	0	720000	0	720000	0	720000	0	720000
0.00198	711602	0.00198	711151	0.00198	710705	0.00198	710261	0.00198	709819
0.00397	703300	0.00397	702408	0.00397	701525	0.00397	700648	0.00397	699776
0.00595	695092	0.00595	693772	0.00595	692462	0.00595	691163	0.00595	689873
0.00794	686980	0.00794	685241	0.00794	683515	0.00794	681805	0.00794	680108
0.00992	678962	0.00992	676817	0.00992	674685	0.00992	672574	0.00992	670483
0.0119	671040	0.0119	668499	0.0119	665970	0.0119	663470	0.0119	660996
0.01389	663213	0.01389	660287	0.01389	657372	0.01389	654492	0.01389	651649
0.01587	655478	0.01587	652177	0.01587	648886	0.01587	645638	0.01587	642434
0.01786	647831	0.01786	644162	0.01786	640506	0.01786	636899	0.01786	633346
0.01984	640271	0.01984	636244	0.01984	632231	0.01984	628277	0.01984	624382
0.02183	632799	0.02183	628422	0.02183	624063	0.02183	619771	0.02183	615544
0.02381	625415	0.02381	620696	0.02381	616001	0.02381	611380	0.02381	606832
0.02579	618118	0.02579	613066	0.02579	608044	0.02579	603106	0.02579	598245
0.02778	610908	0.02778	605531	0.02778	600194	0.02778	594948	0.02778	589783
0.02976	603784	0.02976	598093	0.02976	592445	0.02976	586898	0.02976	581444
0.03175	596740	0.03175	590743	0.03175	584794	0.03175	578955	0.03175	573218
0.03373	589776	0.03373	583481	0.03373	577239	0.03373	571117	0.03373	565105
0.03571	582893	0.03571	576307	0.03571	569780	0.03571	563385	0.03571	557106
0.0377	576091	0.0377	569222	0.0377	562419	0.0377	555759	0.0377	549220
0.03968	569369	0.03968	562224	0.03968	555155	0.03968	548239	0.03968	541447
0.04167	562727	0.04167	555315	0.04167	547987	0.04167	540825	0.04167	533788
0.04365	556164	0.04365	548494	0.04365	540912	0.04365	533508	0.04365	526241
0.04563	549675	0.04563	541753	0.04563	533925	0.04563	526288	0.04563	518796
0.04762	543260	0.04762	535094	0.04762	527027	0.04762	519164	0.04762	511453
0.0496	536919	0.0496	528514	0.0496	520217	0.0496	512136	0.0496	504214
0.05159	530652	0.05159	522016	0.05159	513495	0.05159	505204	0.05159	497077
0.05357	524459	0.05357	515598	0.05357	506862	0.05357	498369	0.05357	490042
0.05556	518340	0.05556	509261	0.05556	500317	0.05556	491629	0.05556	483110
0.05754	512296	0.05754	503005	0.05754	493857	0.05754	484977	0.05754	476279
0.05952	506320	0.05952	496823	0.05952	487478	0.05952	478411	0.05952	469540
0.06151	500412	0.06151	490715	0.06151	481179	0.06151	471933	0.06151	462895
0.06349	494573	0.06349	484681	0.06349	474961	0.06349	465542	0.06349	456342
0.06548	488802	0.06548	478721	0.06548	468823	0.06548	459239	0.06548	449882
0.06746	483099	0.06746	472835	0.06746	462766	0.06746	453023	0.06746	443516
0.06944	477464	0.06944	467023	0.06944	456790	0.06944	446894	0.06944	437242
0.07143	471895	0.07143	461284	0.07143	450892	0.07143	440847	0.07143	431060
0.07341	466390	0.07341	455613	0.07341	445068	0.07341	434879	0.07341	424961
0.0754	460947	0.0754	450010	0.0754	439318	0.0754	428991	0.0754	418947
0.07738	455568	0.07738	444474	0.07738	433641	0.07738	423182	0.07738	413017
0.07937	450251	0.07937	439007	0.07937	428037	0.07937	417453	0.07937	407170
0.08135	444997	0.08135	433607	0.08135	422507	0.08135	411803	0.08135	401408
0.08333	439806	0.08333	428275	0.08333	417051	0.08333	406233	0.08333	395730
0.08532	434677	0.08532	423011	0.08532	411669	0.08532	400736	0.08532	390134
0.0873	429606	0.0873	417809	0.0873	406353	0.0873	395312	0.0873	384613
0.08929	424593	0.08929	412669	0.08929	401105	0.08929	389960	0.08929	379169
0.09127	419638	0.09127	407592	0.09127	395923	0.09127	384682	0.09127	373800
0.09325	414740	0.09325	402577	0.09325	390809	0.09325	379475	0.09325	368507
0.09524	409901	0.09524	397624	0.09524	385762	0.09524	374342	0.09524	363289
0.09722	405119	0.09722	392734	0.09722	380782	0.09722	369281	0.09722	358148
0.09921	400394	0.09921	387906	0.09921	375863	0.09921	364277	0.09921	353091
0.10119	395723	0.10119	383135	0.10119	371005	0.10119	359340	0.10119	348102
0.10317	391105	0.10317	378422	0.10317	366209	0.10317	354469	0.10317	343180
0.10516	386541	0.10516	373766	0.10516	361475	0.10516	349665	0.10516	338327
0.10714	382030	0.10714	369167	0.10714	356802	0.10714	344927	0.10714	333541
0.10913	377573	0.10913	364626	0.10913	352191	0.10913	340257	0.10913	328823
0.11111	373170	0.11111	360142	0.11111	347642	0.11111	335652	0.11111	324173
0.1131	368818	0.1131	355715	0.1131	343153	0.1131	331099	0.1131	319591
0.11508	364516	0.11508	351341	0.11508	338720	0.11508	326607	0.11508	315071
0.11706	360263	0.11706	347020	0.11706	334344	0.11706	322177	0.11706	310612
0.11905	356059	0.11905	342751	0.11905	330023	0.11905	317808	0.11905	306214
0.12103	351905	0.12103	338534	0.12103	325760	0.12103	313499	0.12103	301879
0.12302	347800	0.12302	334370	0.12302	321552	0.12302	309253	0.12302	297604
0.125	343744	0.125	330259	0.125	317401	0.125	305067	0.125	293392
0.12698	339735	0.12698	326200	0.12698	313304	0.12698	300928	0.12698	289243
0.12897	335771	0.12897	322190	0.12897	309259	0.12897	296846	0.12897	285150
0.13095	331853	0.13095	318227	0.13095	305267	0.13095	292821	0.13095	281112
0.13294	327980	0.13294	314313	0.13294	301327	0.13294	288852	0.13294	277131
0.13492	324152	0.13492	310447	0.13492	297439	0.13492	284939	0.13492	273206
0.1369	320370	0.1369	306629	0.1369	293603	0.1369	281083	0.1369	269336
0.13889	316633	0.13889	302860	0.13889	289820	0.13889	277284	0.13889	265522
0.14087	312940	0.14087	299137	0.14087	286065	0.14087	273519	0.14087	261766
0.14286	309288	0.14286	295459	0.14286	282359	0.14286	269806	0.14286	258060
0.14484	305678	0.14484	291825	0.14484	278702	0.14484	266145	0.14484	254405
0.14683	302110	0.14683	288236	0.14683	275094	0.14683	262535	0.14683	250801
0.14881	298583	0.14881	284691	0.14881	271535	0.14881	258977	0.14881	247248
0.15079	295098	0.15079	281190	0.15079	268025	0.15079	255470	0.15079	243746
0.15278	291655	0.15278	277734	0.15278	264564	0.15278	252015	0.15278	240295
0.15476	288252	0.15476	274320	0.15476	261138	0.15476	248591	0.15476	236898
0.15675	284888	0.15675	270948	0.15675	257756	0.15675	245215	0.15675	233547
0.15873	281563	0.15873	267616	0.15873	254420	0.15873	241886	0.15873	230241
0.16071	278276	0.16071	264325	0.16071	251129	0.16071	238604	0.16071	226981
0.1627	275027	0.1627	261074	0.1627	247882	0.1627	235370	0.1627	223766
0.16468	271817	0.16468	257864	0.16468	244681	0.16468	232183	0.16468	220597
0.16667	268646	0.16667	254695	0.16667	241524	0.16667	229044	0.16667	217474
0.16865	265511	0.16865	251565	0.16865	238391	0.16865	225932	0.16865	214399
0.17063	262413	0.17063	248473	0.17063	235300	0.17063	222863	0.17063	211366
0.17262	259350	0.17262	245418	0.17262	232251	0.17262	219837	0.17262	208374
0.1746	256322	0.1746	242400	0.1746	229246	0.1746	216853	0.1746	205424
0.17659	253331	0.17659	239420	0.17659	226283	0.17659	213912	0.17659	202514
0.17857	250375	0.17857	236477	0.17857	223363	0.17857	211014	0.17857	199646
0.18056	247455	0.18056	233572	0.18056	220485	0.18056	208159	0.18056	196819
0.18254	244566	0.18254	230702	0.18254	217635	0.18254	205335	0.18254	194035
0.18452	241710	0.18452	227867	0.18452	214821	0.18452	202549	0.18452	191288
0.18651	238888	0.18651	225066	0.18651	212045	0.18651	199800	0.18651	188579
0.18849	236099	0.18849	222299	0.18849	209305	0.18849	197089	0.18849	185907
0.19048	233343	0.19048	219567	0.19048	206602	0.19048	194415	0.19048	183272
0.19246	230620	0.19246	216869	0.19246	203936	0.19246	191778	0.19246	180676
0.19444	227931	0.19444	214205	0.19444	201307	0.19444	189178	0.19444	178116
0.19643	225273	0.19643	211574	0.19643	198705	0.19643	186610	0.19643	175594
0.19841	222644	0.19841	208974	0.19841	196136	0.19841	184074	0.19841	173106
0.2004	220046	0.2004	206406	0.2004	193600	0.2004	181572	0.2004	170652
0.20238	217478	0.20238	203869	0.20238	191098	0.20238	179102	0.20238	168232
0.20437	214940	0.20437	201364	0.20437	188629	0.20437	176666	0.20437	165847
0.20635	212433	0.20635	198889	0.20635	186194	0.20635	174263	0.20635	163495
0.20833	209956	0.20833	196447	0.20833	183791	0.20833	171892	0.20833	161177
0.21032	207507	0.21032	194034	0.21032	181415	0.21032	169554	0.21032	158892
0.2123	205086	0.2123	191650	0.2123	179068	0.2123	167247	0.2123	156638
0.21429	202693	0.21429	189295	0.21429	176752	0.21429	164969	0.21429	154414
0.21627	200328	0.21627	186969	0.21627	174466	0.21627	162721	0.21627	152220
0.21825	197991	0.21825	184671	0.21825	172209	0.21825	160503	0.21825	150058
0.22024	195682	0.22024	182402	0.22024	169983	0.22024	158315	0.22024	147926
0.22222	193400	0.22222	180162	0.22222	167787	0.22222	156156	0.22222	145824
0.22421	191145	0.22421	177949	0.22421	165616	0.22421	154028	0.22421	143752
0.22619	188915	0.22619	175763	0.22619	163472	0.22619	151926	0.22619	141708
0.22817	186711	0.22817	173603	0.22817	161355	0.22817	149852	0.22817	139691
0.23016	184533	0.23016	171470	0.23016	159264	0.23016	147805	0.23016	137701
0.23214	182380	0.23214	169362	0.23214	157200	0.23214	145785	0.23214	135739
0.23413	180252	0.23413	167281	0.23413	155163	0.23413	143792	0.23413	133805
0.23611	178150	0.23611	165226	0.23611	153153	0.23611	141826	0.23611	131899
0.2381	176073	0.2381	163197	0.2381	151168	0.2381	139887	0.2381	130018
0.24008	174019	0.24008	161192	0.24008	149208	0.24008	137973	0.24008	128163
0.24206	171988	0.24206	159210	0.24206	147273	0.24206	136083	0.24206	126333
0.24405	169980	0.24405	157253	0.24405	145362	0.24405	134218	0.24405	124528
0.24603	167996	0.24603	155320	0.24603	143475	0.24603	132378	0.24603	122747
0.24802	166036	0.24802	153411	0.24802	141613	0.24802	130563	0.24802	120992
0.25	164098	0.25	151526	0.25	139775	0.25	128772	0.25	119261
0.25198	162183	0.25198	149665	0.25198	137960	0.25198	127005	0.25198	117555
0.25397	160290	0.25397	147825	0.25397	136168	0.25397	125261	0.25397	115871
0.25595	158418	0.25595	146008	0.25595	134399	0.25595	123540	0.25595	114210
0.25794	156568	0.25794	144213	0.25794	132651	0.25794	121841	0.25794	112571
0.25992	154739	0.25992	142440	0.25992	130926	0.25992	120164	0.25992	110955
0.2619	152931	0.2619	140689	0.2619	129223	0.2619	118511	0.2619	109362
0.26389	151145	0.26389	138959	0.26389	127542	0.26389	116879	0.26389	107792
0.26587	149379	0.26587	137252	0.26587	125883	0.26587	115270	0.26587	106243
0.26786	147633	0.26786	135565	0.26786	124244	0.26786	113682	0.26786	104715
0.26984	145907	0.26984	133898	0.26984	122626	0.26984	112114	0.26984	103208
0.27183	144201	0.27183	132251	0.27183	121028	0.27183	110567	0.27183	101722
0.27381	142514	0.27381	130625	0.27381	119450	0.27381	109041	0.27381	100256
0.27579	140847	0.27579	129019	0.27579	117893	0.27579	107535	0.27579	98811
0.27778	139200	0.27778	127433	0.27778	116356	0.27778	106050	0.27778	97386.8
0.27976	137572	0.27976	125867	0.27976	114838	0.27976	104586	0.27976	95982.5
0.28175	135963	0.28175	124319	0.28175	113340	0.28175	103140	0.28175	94597.3
0.28373	134371	0.28373	122790	0.28373	111860	0.28373	101714	0.28373	93231.1
0.28571	132798	0.28571	121280	0.28571	110399	0.28571	100307	0.28571	91884.1
0.2877	131243	0.2877	119789	0.2877	108957	0.2877	98918.6	0.2877	90556.2
0.28968	129707	0.28968	118315	0.28968	107533	0.28968	97549.9	0.28968	89247.3
0.29167	128188	0.29167	116861	0.29167	106128	0.29167	96200.4	0.29167	87957.6
0.29365	126688	0.29365	115425	0.29365	104741	0.29365	94869.2	0.29365	86686.2
0.29563	125205	0.29563	114006	0.29563	103371	0.29563	93555.8	0.29563	85432.4
0.29762	123738	0.29762	112604	0.29762	102019	0.29762	92260.2	0.29762	84196.3
0.2996	122289	0.2996	111219	0.2996	100684	0.2996	90982.5	0.2996	82977.9
0.30159	120857	0.30159	109852	0.30159	99365.7	0.30159	89722.6	0.30159	81777.1
0.30357	119441	0.30357	108501	0.30357	98065.1	0.30357	88480.5	0.30357	80593.9
0.30556	118043	0.30556	107168	0.30556	96781.7	0.30556	87256.2	0.30556	79428.5
0.30754	116662	0.30754	105851	0.30754	95514.9	0.30754	86048.9	0.30754	78279.9
0.30952	115296	0.30952	104550	0.30952	94264	0.30952	84858	0.30952	77147.6
0.31151	113946	0.31151	103265	0.31151	93029.2	0.31151	83683.8	0.31151	76031.7
0.31349	112612	0.31349	101996	0.31349	91810.3	0.31349	82526	0.31349	74932.1
0.31548	111295	0.31548	100742	0.31548	90607.3	0.31548	81384.8	0.31548	73848.8
0.31746	109993	0.31746	99504.3	0.31746	89420.4	0.31746	80260.2	0.31746	72781.9
0.31944	108707	0.31944	98282.1	0.31944	88249.4	0.31944	79152	0.31944	71731.2
0.32143	107436	0.32143	97075.3	0.32143	87093.8	0.32143	78059.6	0.32143	70696.3
0.32341	106180	0.32341	95883	0.32341	85952.9	0.32341	76982.4	0.32341	69676.5
0.3254	104940	0.3254	94705.1	0.3254	84826.9	0.3254	75920.5	0.3254	68671.6
0.32738	103714	0.32738	93541.6	0.32738	83715.7	0.32738	74873.9	0.32738	67681.7
0.32937	102502	0.32937	92392.5	0.32937	82619.3	0.32937	73842.6	0.32937	66706.9
0.33135	101306	0.33135	91257.9	0.33135	81537.7	0.33135	72826.6	0.33135	65747.1
0.33333	100125	0.33333	90137.7	0.33333	80470.8	0.33333	71825.9	0.33333	64802.3
0.33532	98957.6	0.33532	89031.5	0.33532	79418.3	0.33532	70839.8	0.33532	63872
0.3373	97804.3	0.3373	87938.5	0.3373	78379.5	0.3373	69867.6	0.3373	62955.3
0.33929	96664.8	0.33929	86858.6	0.33929	77354.3	0.33929	68909.5	0.33929	62052.3
0.34127	95539	0.34127	85791.9	0.34127	76342.9	0.34127	67965.5	0.34127	61162.8
0.34325	94426.9	0.34325	84738.3	0.34325	75345.2	0.34325	67035.5	0.34325	60287
0.34524	93328.5	0.34524	83697.9	0.34524	74361.1	0.34524	66119.5	0.34524	59424.8
0.34722	92243.9	0.34722	82670.6	0.34722	73390.7	0.34722	65217.6	0.34722	58576.3
0.34921	91172.5	0.34921	81656.1	0.34921	72433.7	0.34921	64329	0.34921	57740.9
0.35119	90113.6	0.35119	80653.6	0.35119	71489.2	0.35119	63453.2	0.35119	56917.7
0.35317	89067.4	0.35317	79662.9	0.35317	70557.3	0.35317	62590.1	0.35317	56106.6
0.35516	88033.7	0.35516	78684.2	0.35516	69638.1	0.35516	61739.7	0.35516	55307.5
0.35714	87012.6	0.35714	77717.4	0.35714	68731.4	0.35714	60902.1	0.35714	54520.7
0.35913	86004.1	0.35913	76762.5	0.35913	67837.4	0.35913	60077.2	0.35913	53745.9
0.36111	85008.1	0.36111	75819.5	0.36111	66955.9	0.36111	59265	0.36111	52983.2
0.3631	84024.3	0.3631	74887.6	0.3631	66086.7	0.3631	58465	0.3631	52232.3
0.36508	83051.8	0.36508	73966.6	0.36508	65229	0.36508	57676.4	0.36508	51492
0.36706	82090.7	0.36706	73056.4	0.36706	64382.8	0.36706	56899.1	0.36706	50762.2
0.36905	81140.9	0.36905	72157	0.36905	63548.1	0.36905	56133.3	0.36905	50043
0.37103	80202.5	0.37103	71268.6	0.37103	62724.8	0.37103	55378.7	0.37103	49334.3
0.37302	79275.5	0.37302	70390.9	0.37302	61913.1	0.37302	54635.6	0.37302	48636.2
0.375	78359.9	0.375	69524.2	0.375	61112.8	0.375	53903.9	0.375	47948.6
0.37698	77455.1	0.37698	68667.7	0.37698	60323.7	0.37698	53183	0.37698	47271.4
0.37897	76560.5	0.37897	67820.9	0.37897	59545	0.37897	52472.1	0.37897	46603.2
0.38095	75676	0.38095	66983.8	0.38095	58776.6	0.38095	51771.2	0.38095	45944
0.38294	74801.6	0.38294	66156.5	0.38294	58018.4	0.38294	51080.3	0.38294	45293.9
0.38492	73937.4	0.38492	65338.9	0.38492	57270.7	0.38492	50399.3	0.38492	44652.8
0.3869	73083.3	0.3869	64531	0.3869	56533.2	0.3869	49728.2	0.3869	44020.8
0.38889	72239.3	0.38889	63732.9	0.38889	55806	0.38889	49067.2	0.38889	43397.8
0.39087	71404.9	0.39087	62943.3	0.39087	55089	0.39087	48415.7	0.39087	42783.6
0.39286	70579.5	0.39286	62162.6	0.39286	54381	0.39286	47772.8	0.39286	42176.9
0.39484	69762.9	0.39484	61390.8	0.39484	53682.2	0.39484	47138.5	0.39484	41577.9
0.39683	68955.3	0.39683	60627.8	0.39683	52992.5	0.39683	46512.7	0.39683	40986.5
0.39881	68156.6	0.39881	59873.7	0.39881	52311.9	0.39881	45895.5	0.39881	40402.7
0.40079	67366.7	0.40079	59128.5	0.40079	51640.5	0.40079	45286.8	0.40079	39826.5
0.40278	66585.8	0.40278	58392.2	0.40278	50978.2	0.40278	44686.6	0.40278	39258
0.40476	65813.2	0.40476	57664.1	0.40476	50324.7	0.40476	44094.7	0.40476	38696.6
0.40675	65048.4	0.40675	56944.2	0.40675	49679.2	0.40675	43509.9	0.40675	38141.5
0.40873	64291.4	0.40873	56232.6	0.40873	49041.6	0.40873	42932.2	0.40873	37592.8
0.41071	63542.3	0.41071	55529.1	0.41071	48412	0.41071	42361.7	0.41071	37050.4
0.4127	62801	0.4127	54833.9	0.4127	47790.4	0.4127	41798.3	0.4127	36514.3
0.41468	62067.4	0.41468	54146.8	0.41468	47176.7	0.41468	41242.1	0.41468	35984.5
0.41667	61341.7	0.41667	53468	0.41667	46571	0.41667	40692.9	0.41667	35461.1
0.41865	60623.3	0.41865	52796	0.41865	45972.8	0.41865	40150.6	0.41865	34943.7
0.42063	59911.9	0.42063	52131.4	0.42063	45381.6	0.42063	39614	0.42063	34431.5
0.42262	59207.4	0.42262	51474.1	0.42262	44797.1	0.42262	39083.4	0.42262	33924.7
0.4246	58509.8	0.4246	50824.3	0.4246	44219.6	0.4246	38558.5	0.4246	33423.1
0.42659	57819.2	0.42659	50181.9	0.42659	43648.8	0.42659	38039.6	0.42659	32926.8
0.42857	57135.5	0.42857	49546.9	0.42857	43085	0.42857	37526.4	0.42857	32435.8
0.43056	56458.8	0.43056	48919.2	0.43056	42528	0.43056	37019.2	0.43056	31950.2
0.43254	55788.6	0.43254	48298.7	0.43254	41977.4	0.43254	36517.3	0.43254	31469.2
0.43452	55124.8	0.43452	47685.2	0.43452	41432.7	0.43452	36020.3	0.43452	30992.9
0.43651	54467.5	0.43651	47078.6	0.43651	40894	0.43651	35528	0.43651	30521.2
0.43849	53816.7	0.43849	46479	0.43849	40361.3	0.43849	35040.7	0.43849	30054.1
0.44048	53172.3	0.44048	45886.3	0.44048	39834.4	0.44048	34558.1	0.44048	29591.5
0.44246	52534.4	0.44246	45300.5	0.44246	39313.6	0.44246	34080.4	0.44246	29133.6
0.44444	51902.9	0.44444	44721.7	0.44444	38798.6	0.44444	33607.5	0.44444	28680.2
0.44643	51277.3	0.44643	44149.3	0.44643	38289.2	0.44643	33139.1	0.44643	28231.1
0.44841	50658.4	0.44841	43583.9	0.44841	37785.2	0.44841	32675	0.44841	27786.4
0.4504	50046.1	0.4504	43025.4	0.4504	37286.8	0.4504	32215.3	0.4504	27345.9
0.45238	49440.4	0.45238	42473.9	0.45238	36793.8	0.45238	31760	0.45238	26909.9
0.45437	48841.3	0.45437	41929.2	0.45437	36306.3	0.45437	31309.1	0.45437	26478.1
0.45635	48248.9	0.45635	41391.5	0.45635	35824.4	0.45635	30862.5	0.45635	26050.7
0.45833	47663.1	0.45833	40860.7	0.45833	35347.9	0.45833	30420.3	0.45833	25627.6
0.46032	47083	0.46032	40336.3	0.46032	34874.2	0.46032	29981	0.46032	25207.7
0.4623	46511.5	0.4623	39820.2	0.4623	34407.4	0.4623	29547.5	0.4623	24793.4
0.46429	45948.6	0.46429	39312.6	0.46429	33947.5	0.46429	29119.7	0.46429	24384.7
0.46627	45394.3	0.46627	38813.3	0.46627	33494.6	0.46627	28697.6	0.46627	23981.6
0.46825	44848.6	0.46825	38322.5	0.46825	33048.6	0.46825	28281.3	0.46825	23584.2
0.47024	44311.4	0.47024	37840.1	0.47024	32609.5	0.47024	27870.7	0.47024	23192.5
0.47222	43782.9	0.47222	37366.2	0.47222	32177.4	0.47222	27465.9	0.47222	22806.3
0.47421	43259.8	0.47421	36897.7	0.47421	31748.8	0.47421	27063.9	0.47421	22424
0.47619	42754.4	0.47619	36445.3	0.47619	31334.5	0.47619	26674.7	0.47619	22054.3
0.47817	42266.6	0.47817	36009.1	0.47817	30934.3	0.47817	26298.4	0.47817	21697.2
0.48016	41796.5	0.48016	35589	0.48016	30548.4	0.48016	25935	0.48016	21352.9
0.48214	41344.1	0.48214	35185	0.48214	30176.7	0.48214	25584.5	0.48214	21021.2
0.48413	40909.2	0.48413	34797.1	0.48413	29819.2	0.48413	25246.8	0.48413	20702.1
0.48611	40492.1	0.48611	34425.3	0.48611	29476	0.48611	24922	0.48611	20395.8
0.4881	40079	0.4881	34057.4	0.4881	29135.2	0.4881	24599.4	0.4881	20091.6
0.49008	39722.6	0.49008	33740	0.49008	28841.2	0.49008	24321.1	0.49008	19829.2
0.49206	39423	0.49206	33473.2	0.49206	28593.9	0.49206	24087.1	0.49206	19608.5
0.49405	39180.2	0.49405	33257	0.49405	28393.5	0.49405	23897.3	0.49405	19429.5
0.49603	38994.2	0.49603	33091.4	0.49603	28239.8	0.49603	23751.8	0.49603	19292.4
0.49802	38864.9	0.49802	32976.4	0.49802	28132.9	0.49802	23650.5	0.49802	19196.9
0.5	38792.4	0.5	32911.9	0.5	28072.8	0.5	23593.5	0.5	19143.2

## Sheet: C_bacs
x	C_bacs-0.35-B	C_bacs-0.35-R	C_bacs-0.37-B	C_bacs-0.37-R	C_bacs-0.39-B	C_bacs-0.39-R	C_bacs-0.41-B	C_bacs-0.41-R	C_bacs-0.43-B	C_bacs-0.43-R
0	2901790	3586760	2901790	3586660	2901790	3586540	2901790	3586430	2901790	3586310
0.00198	2860590	3538000	2858410	3535350	2856260	3532710	2854110	3530090	2851980	3527480
0.00397	2819800	3489660	2815490	3484490	2811230	3479370	2806990	3474280	2802790	3469240
0.00595	2779420	3441720	2773040	3434090	2766690	3426520	2760420	3419020	2754200	3411590
0.00794	2739450	3394190	2731040	3384150	2722660	3374160	2714390	3364300	2706220	3354550
0.00992	2699900	3347070	2689500	3334660	2679130	3322300	2668920	3310120	2658850	3298090
0.0119	2660750	3300360	2648420	3285630	2636100	3270930	2624000	3256480	2612080	3242240
0.01389	2622020	3254060	2607800	3237050	2593560	3220050	2579630	3203380	2565920	3186970
0.01587	2584210	3209000	2568200	3189870	2552140	3170690	2536450	3151920	2521050	3133490
0.01786	2546920	3164530	2529170	3143310	2511330	3122020	2493940	3101220	2476900	3080820
0.01984	2510130	3120630	2490690	3097390	2471130	3074040	2452100	3051280	2433470	3028970
0.02183	2473860	3077320	2452770	3052100	2431550	3026760	2410930	3002090	2390770	2977940
0.02381	2438100	3034580	2415410	3007440	2392570	2980160	2370430	2953660	2348790	2927730
0.02579	2402850	2992430	2378610	2963410	2354200	2934260	2330600	2905990	2307540	2878340
0.02778	2368120	2950850	2342360	2920010	2316450	2889050	2291440	2859080	2267010	2829770
0.02976	2333840	2909840	2306660	2877290	2279310	2844600	2252920	2812960	2227180	2782060
0.03175	2300020	2869380	2271460	2835150	2242720	2800780	2215000	2767540	2187980	2735100
0.03373	2266680	2829460	2236770	2793600	2206680	2757600	2177680	2722820	2149440	2688890
0.03571	2233800	2790070	2202580	2752620	2171180	2715060	2140950	2678790	2111540	2643430
0.0377	2201390	2751230	2168890	2712240	2136240	2673160	2104830	2635450	2074280	2598710
0.03968	2169450	2712930	2135710	2672430	2101840	2631890	2069300	2592800	2037670	2554740
0.04167	2137970	2675170	2103030	2633210	2067990	2591250	2034370	2550850	2001700	2511520
0.04365	2106920	2637910	2070820	2594560	2034690	2551260	2000010	2509580	1966340	2469030
0.04563	2076280	2601140	2039070	2556430	2001880	2511840	1966190	2468920	1931560	2427200
0.04762	2046070	2564860	2007780	2518840	1969560	2473000	1932900	2428900	1897350	2386040
0.0496	2016280	2529070	1976950	2481790	1937740	2434730	1900150	2389490	1863720	2345560
0.05159	1986920	2493770	1946580	2445260	1906420	2397040	1867940	2350720	1830660	2305740
0.05357	1957970	2458970	1916670	2409280	1875590	2359930	1836260	2312560	1798180	2266600
0.05556	1929450	2424650	1887210	2373820	1845250	2323400	1805120	2275040	1766270	2228130
0.05754	1901310	2390800	1858200	2338890	1815390	2287430	1774470	2238100	1734910	2190290
0.05952	1873560	2357390	1829600	2304440	1785980	2251980	1744300	2201710	1704060	2153060
0.06151	1846200	2324430	1801420	2270470	1757020	2217050	1714620	2165890	1673720	2116420
0.06349	1819210	2291920	1773660	2236990	1728500	2182640	1685400	2130620	1643890	2080390
0.06548	1792620	2259860	1746310	2204000	1700430	2148750	1656670	2095910	1614580	2044950
0.06746	1766410	2228240	1719370	2171490	1672800	2115390	1628410	2061760	1585770	2010110
0.06944	1740580	2197080	1692850	2139460	1645620	2082540	1600630	2028170	1557480	1975870
0.07143	1715100	2166330	1666730	2107900	1618870	2050200	1573320	1995130	1529700	1942230
0.07341	1689970	2135980	1640990	2076790	1592510	2018330	1546440	1962590	1502380	1909130
0.0754	1665190	2106040	1615620	2046110	1566560	1986920	1519980	1930550	1475520	1876560
0.07738	1640760	2076520	1590630	2015870	1541000	1955980	1493950	1899020	1449110	1844530
0.07937	1616680	2047390	1566010	1986070	1515850	1925520	1468350	1867980	1423170	1813040
0.08135	1592940	2018680	1541760	1956700	1491100	1895520	1443170	1837450	1397680	1782090
0.08333	1569560	1990370	1517890	1927770	1466740	1865990	1418430	1807420	1372650	1751670
0.08532	1546520	1962470	1494340	1899230	1442760	1836900	1394080	1777860	1348060	1721770
0.0873	1523790	1934930	1471130	1871090	1419140	1808240	1370120	1748750	1323880	1692350
0.08929	1501380	1907770	1448260	1843340	1395870	1779990	1346540	1720090	1300100	1663400
0.09127	1479280	1880970	1425720	1815990	1372960	1752170	1323340	1691880	1276730	1634930
0.09325	1457500	1854540	1403520	1789030	1350410	1724770	1300520	1664120	1253770	1606940
0.09524	1436030	1828480	1381660	1762470	1328220	1697790	1278080	1636810	1231210	1579430
0.09722	1414880	1802790	1360130	1736300	1306390	1671230	1256030	1609950	1209060	1552400
0.09921	1394030	1777460	1338900	1710490	1284930	1645090	1234340	1583510	1187310	1525840
0.10119	1373470	1752470	1317980	1685030	1263790	1619340	1212990	1557470	1165910	1499710
0.10317	1353190	1727810	1297360	1659940	1242980	1593980	1191980	1531840	1144880	1474000
0.10516	1333200	1703490	1277040	1635210	1222490	1568990	1171320	1506610	1124200	1448710
0.10714	1313500	1679500	1257040	1610830	1202330	1544390	1151000	1481790	1103890	1423840
0.10913	1294080	1655850	1237330	1586820	1182490	1520180	1131020	1457370	1083930	1399400
0.11111	1274940	1632540	1217940	1563160	1162970	1496340	1111380	1433360	1064330	1375380
0.1131	1256080	1609540	1198820	1539840	1143770	1472870	1092080	1409730	1045080	1351770
0.11508	1237460	1586840	1179980	1516850	1124860	1449750	1073070	1386450	1026140	1328540
0.11706	1219110	1564450	1161410	1494180	1106250	1426980	1054380	1363540	1007530	1305690
0.11905	1201020	1542360	1143120	1471830	1087930	1404550	1035980	1341000	989237	1283210
0.12103	1183180	1520570	1125110	1449810	1069900	1382470	1017900	1318820	971263	1261110
0.12302	1165600	1499100	1107380	1428120	1052160	1360730	1000120	1296990	953607	1239390
0.125	1148280	1477920	1089920	1406760	1034720	1339340	982639	1275540	936270	1218040
0.12698	1131170	1457010	1072700	1385680	1017540	1318270	965500	1254460	919218	1197040
0.12897	1114300	1436370	1055730	1364900	1000620	1297500	948638	1233720	902447	1176380
0.13095	1097670	1416010	1039010	1344410	983960	1277040	932054	1213300	885958	1156040
0.13294	1081260	1395920	1022540	1324220	967560	1256900	915747	1193220	869750	1136040
0.13492	1065090	1376110	1006320	1304320	951421	1237060	899718	1173460	853824	1116380
0.1369	1049150	1356580	990344	1284720	935541	1217530	883966	1154040	838180	1097050
0.13889	1033450	1337320	974617	1265400	919922	1198310	868492	1134950	822817	1078060
0.14087	1017960	1318320	959135	1246380	904547	1179360	853411	1116280	807722	1059380
0.14286	1002690	1299580	943878	1227620	889404	1160690	838494	1097830	792873	1041000
0.14484	987623	1281080	928847	1209140	874492	1142300	823743	1079590	778270	1022920
0.14683	972771	1262830	914040	1190910	859812	1124180	809156	1061560	763913	1005130
0.14881	958129	1244830	899459	1172960	845364	1106340	794734	1043750	749802	987629
0.15079	943699	1227090	885103	1155270	831148	1088790	780478	1026160	735936	970426
0.15278	929481	1209590	870972	1137850	817163	1071500	766386	1008780	722317	953517
0.15476	915448	1192320	857053	1120680	803398	1054480	752836	991963	708942	936903
0.15675	901611	1175290	843337	1103750	789843	1037700	739605	975513	695785	920550
0.15873	887970	1158480	829825	1087070	776498	1021180	726693	959426	682846	904459
0.16071	874525	1141910	816517	1070630	763363	1004910	714100	943702	670125	888629
0.1627	861276	1125560	803412	1054430	750438	988886	701826	928340	657622	873060
0.16468	848223	1109450	790512	1038470	737724	973120	689871	913341	645338	857753
0.16667	835365	1093580	777815	1022750	725219	957606	678236	898706	633272	842707
0.16865	822669	1077900	765308	1007260	712916	942317	665988	883491	621429	827931
0.17063	810154	1062430	752985	991994	700803	927257	653987	868565	609783	813391
0.17262	797823	1047180	740846	976943	688880	912427	642235	853926	598335	799087
0.1746	785675	1032150	728891	962112	677147	897828	630730	839574	587084	785020
0.17659	773709	1017330	717119	947499	665604	883459	619473	825510	576031	771190
0.17857	761926	1002730	705530	933105	654251	869320	608463	811734	565176	757596
0.18056	750326	988351	694126	918930	643087	855411	597701	798245	554518	744239
0.18254	738836	974107	682912	904980	632121	841725	587051	784899	544028	731090
0.18452	727517	960067	671864	891228	621328	828248	576571	771758	533716	718154
0.18651	716370	946229	660983	877675	610709	814979	566262	758823	523581	705430
0.18849	705394	932595	650269	864322	600264	801919	556122	746094	513623	692920
0.19048	694591	919164	639722	851167	589992	789066	546153	733570	503842	680622
0.19246	683959	905935	629341	838212	579893	776422	536354	721251	494238	668537
0.19444	673499	892910	619127	825456	569969	763986	526725	709138	484812	656665
0.19643	663132	880008	609074	812892	560199	751732	517258	697217	475556	644998
0.19841	652917	867286	599172	800508	550583	739662	507942	685477	466458	633522
0.2004	642852	854742	589422	788306	541120	727778	498775	673918	457518	622235
0.20238	632937	842378	579823	776286	531811	716078	489760	662542	448735	611139
0.20437	623174	830193	570376	764446	522656	704564	480894	651347	440111	600232
0.20635	613561	818187	561081	752788	513654	693234	472179	640334	431643	589515
0.20833	604098	806360	551938	741312	504806	682090	463615	629502	423334	578989
0.21032	594784	794708	542934	730004	496101	671113	455203	618854	415179	568647
0.2123	585598	783212	534066	718858	487533	660302	446927	608370	407165	558476
0.21429	576541	771869	525332	707874	479103	649657	438786	598050	399293	548475
0.21627	567612	760682	516733	697052	470810	639178	430781	587894	391561	538643
0.21825	558811	749649	508269	686391	462654	628864	422912	577902	383970	528982
0.22024	550139	738771	499939	675893	454635	618715	415178	568073	376520	519491
0.22222	541595	728048	491744	665556	446753	608732	407579	558409	369211	510169
0.22421	533174	717473	483677	655374	438995	598898	400111	548903	362033	501007
0.22619	524871	707040	475730	645337	431358	589209	392764	539544	354984	491999
0.22817	516687	696751	467905	635445	423842	579667	385540	530333	348063	483146
0.23016	508623	686604	460200	625699	416448	570272	378438	521271	341271	474447
0.23214	500677	676601	452615	616099	409174	561022	371459	512356	334607	465903
0.23413	492850	666740	445152	606645	402022	551919	364601	503590	328072	457514
0.23611	485141	657023	437809	597336	394990	542963	357866	494971	321665	449279
0.2381	477548	647443	430583	588169	388079	534152	351242	486488	315363	441174
0.24008	470062	637993	423465	579132	381277	525473	344727	478138	309174	433205
0.24206	462682	628671	416455	570225	374584	516926	338320	469921	303097	425372
0.24405	455409	619478	409551	561448	368000	508511	332023	461836	297132	417676
0.24603	448242	610414	402755	552801	361525	500228	325836	453884	291280	410116
0.24802	441182	601479	396066	544284	355159	492077	319757	446065	285541	402692
0.25	434229	592672	389484	535898	348902	484058	313788	438378	279914	395404
0.25198	427381	583993	383010	527641	342746	476164	307918	430814	274394	388245
0.25397	420631	575430	376632	519502	336687	468387	302146	423369	268967	381202
0.25595	413976	566985	370351	511480	330724	460727	296472	416043	263633	374273
0.25794	407419	558656	364167	503576	324857	453185	290895	408836	258393	367460
0.25992	400957	550444	358079	495789	319087	445760	285416	401748	253247	360761
0.2619	394592	542349	352088	488120	313413	438453	280034	394779	248194	354178
0.26389	388324	534370	346193	480568	307835	431263	274750	387929	243235	347710
0.26587	382147	526503	340395	473133	302351	424187	269554	381188	238384	341372
0.26786	376058	518742	334684	465805	296952	417216	264444	374553	233620	335139
0.26984	370056	511087	329060	458583	291640	410351	259422	368025	228941	329011
0.27183	364140	503537	323523	451467	286414	403592	254487	361604	224348	322989
0.27381	358312	496093	318073	444458	281274	396938	249638	355290	219841	317073
0.27579	352570	488755	312710	437554	276221	390389	244877	349082	215420	311262
0.27778	346916	481522	307434	430757	271253	383946	240203	342981	211084	305556
0.27976	341346	474392	302243	424064	266370	377606	235607	336979	206834	299956
0.28175	335856	467360	297129	417465	261563	371361	231090	331072	202658	294447
0.28373	330446	460424	292091	410961	256834	365210	226650	325261	198557	289031
0.28571	325114	453585	287130	404551	252181	359154	222288	319547	194528	283707
0.2877	319862	446842	282246	398235	247606	353193	218004	313928	190574	278474
0.28968	314689	440196	277439	392014	243108	347327	213797	308405	186693	273334
0.29167	309596	433647	272708	385887	238686	341556	209668	302978	182887	268286
0.29365	304579	427191	268062	379863	234340	335877	205608	297638	178925	263102
0.29563	299633	420823	263486	373925	230063	330283	201617	292384	175138	258109
0.29762	294760	414543	258979	368072	225854	324775	197695	287216	171526	253306
0.2996	289959	408352	254541	362304	221714	319352	193843	282134	168087	248693
0.30159	285230	402249	250173	356622	217643	314014	190059	277138	164823	244271
0.30357	280573	396234	245873	351025	213641	308761	186344	272228	161734	240039
0.30556	275988	390307	241643	345514	209708	303593	182699	267404	158819	235997
0.30754	271472	384466	237490	340096	205843	298511	179115	262659	155186	231260
0.30952	267022	378704	233399	334755	202041	293505	175594	257991	151703	226689
0.31151	262636	373024	229369	329491	198300	288577	172133	253400	148371	222283
0.31349	258316	367423	225401	324302	194621	283725	168734	248886	145189	218042
0.31548	254061	361903	221494	319191	191004	278951	165396	244450	142159	213967
0.31746	249871	356463	217648	314155	187449	274253	162120	240090	139278	210057
0.31944	245747	351104	213864	309197	183956	269633	158905	235808	136549	206313
0.32143	241683	345820	210152	304324	180524	265089	155746	231597	133631	202397
0.32341	237679	340609	206495	299521	177148	260615	152642	227455	130777	198560
0.3254	233733	335472	202893	294786	173826	256209	149592	223382	127987	194801
0.32738	229845	330407	199347	290120	170559	251872	146596	219378	125261	191120
0.32937	226017	325414	195855	285524	167347	247604	143655	215443	122598	187517
0.33135	222247	320495	192419	280996	164189	243405	140768	211577	120000	183993
0.33333	218535	315648	189038	276537	161087	239275	137936	207780	117466	180546
0.33532	214884	310875	185719	272154	158055	235230	135154	204047	114955	177138
0.3373	211284	306168	182450	267833	155067	231240	132420	200376	112490	173789
0.33929	207737	301526	179230	263574	152120	227307	129734	196767	110073	170499
0.34127	204243	296949	176060	259378	149217	223428	127096	193219	107701	167269
0.34325	200800	292437	172940	255243	146355	219606	124507	189733	105376	164099
0.34524	197410	287991	169869	251171	143536	215839	121966	186308	103098	160988
0.34722	194073	283611	166848	247161	140760	212128	119473	182945	100866	157937
0.34921	190794	279302	163881	243217	138150	208594	117025	179641	98673.6	154937
0.35119	187562	275052	160960	239330	135553	205086	114621	176391	96521	151989
0.35317	184378	270861	158083	235500	132969	201603	112258	173197	94408.8	149094
0.35516	181241	266730	155252	231726	130397	198145	109939	170057	92336.8	146250
0.35714	178151	262658	152466	228008	127838	194712	107662	166972	90305.1	143458
0.35913	175109	258645	149725	224347	125292	191304	105428	163942	88313.7	140718
0.36111	172113	254692	147029	220743	122758	187921	103237	160967	86362.6	138030
0.3631	169172	250803	144372	217188	120109	184437	101086	158044	84447.8	135389
0.36508	166272	246968	141758	213686	117633	181134	98973	155170	82568.2	132794
0.36706	163414	243185	139187	210237	115329	178014	96897.7	152344	80723.9	130244
0.36905	160598	239454	136658	206842	113197	175075	94860.1	149567	78914.8	127740
0.37103	157824	235777	134172	203500	111237	172318	92860.3	146839	77140.9	125281
0.37302	155091	232152	131729	200210	109449	169743	90898.3	144159	75402.2	122867
0.375	152401	228580	129329	196974	107834	167350	88974.1	141528	73698.7	120498
0.37698	149762	225069	126952	193771	105304	164063	87085.9	138944	72027.9	118172
0.37897	147160	221607	124616	190618	102912	160922	85231	136402	70388.1	115886
0.38095	144597	218192	122320	187515	100658	157929	83409.5	133904	68779.3	113640
0.38294	142072	214824	120065	184462	98542.5	155082	81621.3	131448	67201.6	111433
0.38492	139585	211505	117851	181459	96564.7	152382	79866.4	129035	65654.7	109266
0.3869	137136	208233	115677	178506	94724.7	149829	78144.8	126665	64138.9	107138
0.38889	134725	205008	113545	175602	93022.7	147423	76456.6	124338	62654.1	105050
0.39087	132361	201840	111416	172712	91107.7	144815	74800.4	122052	61198.7	103000
0.39286	130031	198715	109328	169870	89233.8	142258	73173.7	119804	59770.5	100985
0.39484	127735	195632	107280	167076	87401.2	139750	71576.5	117594	58369.7	99003.5
0.39683	125474	192592	105271	164331	85609.7	137293	70008.9	115421	56996.2	97057.2
0.39881	123247	189595	103303	161635	83859.4	134885	68470.8	113286	55650	95145.4
0.40079	121055	186641	101375	158987	82150.3	132527	66962.2	111189	54331.1	93268.2
0.40278	118897	183729	99486.6	156387	80482.4	130219	65483.2	109129	53039.4	91425.6
0.40476	116780	180868	97573.6	153771	78829.9	127934	64032.1	107105	51774.2	89616.2
0.40675	114695	178045	95701.1	151203	77205.3	125686	62607.2	105115	50533.1	87837
0.40873	112642	175261	93869	148683	75608.6	123473	61208.4	103157	49316.2	86088.1
0.41071	110620	172517	92077.4	146212	74039.7	121295	59835.8	101232	48123.6	84369.4
0.4127	108630	169811	90326.2	143788	72498.8	119153	58489.4	99340.2	46955	82680.9
0.41468	106671	167143	88615.5	141413	70985.7	117046	57169.1	97481.4	45810.7	81022.6
0.41667	104743	164515	86945.3	139086	69500.4	114975	55874.9	95655.6	44690.6	79394.6
0.41865	102849	161928	85257.3	136749	68043.6	112939	54605.2	93860.6	43593.7	77795.5
0.42063	100984	159375	83600.7	134450	66611.7	110935	53358.7	92094.4	42518.3	76222.9
0.42262	99147.8	156859	81975.7	132189	65204.6	108962	52135.4	90357	41464.3	74676.8
0.4246	97340.4	154377	80382.1	129967	63822.3	107021	50935.3	88648.4	40431.8	73157.2
0.42659	95561.7	151931	78820	127783	62464.8	105111	49758.5	86968.6	39420.7	71664.1
0.42857	93811.8	149521	77289.5	125638	61132.2	103232	48604.9	85317.6	38431.1	70197.5
0.43056	92090.7	147146	75790.4	123531	59824.4	101385	47474.5	83695.4	37462.9	68757.3
0.43254	90397.9	144805	74308	121448	58542.2	99569.9	46366.2	82100.4	36514.9	67341.9
0.43452	88731.9	142497	72848.4	119395	57282.3	97782.3	45278.5	80530.6	35586	65950
0.43651	87092.4	140222	71411.4	117370	56044.6	96022.7	44211.5	78986.2	34676.3	64581.6
0.43849	85479.7	137980	69997.2	115376	54829.1	94291	43165.2	77467	33785.8	63236.8
0.44048	83893.6	135771	68605.6	113410	53635.9	92587.2	42139.6	75973.1	32914.4	61915.5
0.44246	82334.2	133594	67236.8	111474	52464.9	90911.3	41134.7	74504.5	32062.2	60617.7
0.44444	80801.4	131450	65890.6	109567	51316.1	89263.3	40150.5	73061.1	31229.1	59343.4
0.44643	79292.3	129336	64586.9	107709	50188.8	87642	39185.8	71641.5	30414.1	58091.3
0.44841	77808.2	127253	63302.5	105877	49082.1	86046.6	38240	70245	29616.4	56860.6
0.4504	76349.1	125201	62037.5	104070	47996.2	84477.2	37313.2	68871.6	28836.1	55651.3
0.45238	74915.1	123180	60791.9	102290	46931	82933.8	36405.4	67521.4	28073.1	54463.6
0.45437	73506.1	121191	59565.6	100536	45886.6	81416.4	35516.5	66194.2	27327.4	53297.2
0.45635	72122.1	119234	58358.6	98807.7	44862.9	79924.9	34646.6	64890.2	26599	52152.4
0.45833	70762.2	117306	57169.7	97104.3	43860.7	78460.2	33794	63607.6	25887.9	51028.9
0.46032	69426.2	115408	56012.8	95438.8	42876.8	77016.5	32960.2	62346.6	25192.5	49924.2
0.4623	68117.3	113546	54880.3	93805.8	41913.7	75600.1	32146.8	61111.6	24514.5	48842.2
0.46429	66834.5	111718	53770.8	92204.1	40972	74211.9	31352.3	59900.8	23853.7	47782.9
0.46627	65577.9	109924	52684.5	90633.6	40051.9	72851.8	30576.4	58714.3	23210.2	46746.3
0.46825	64347.5	108164	51621.2	89094.2	39153.2	71519.9	29819.4	57552.1	22584	45732.4
0.47024	63143.2	106440	50581.1	87586.1	38276.1	70216.1	29081.1	56414.1	21975.1	44741.3
0.47222	61966.4	104750	49566.9	86112	37420.2	68940.3	28362	55300.7	21383	43772.3
0.47421	60809.5	103086	48571.7	84662.3	36580.3	67684	27658.1	54205.4	20802.8	42819
0.47619	59693.9	101481	47611.2	83263.1	35772.8	66473.9	26981.3	53149.8	20246.3	41901.8
0.47817	58621.1	99935.3	46688.3	81916.9	34997.3	65309.6	26332.1	52134.2	19713	41020.1
0.48016	57591.2	98449.6	45802.9	80623.9	34254	64191.1	25710.5	51158.6	19203	40173.9
0.48214	56604	97023.8	44955	79384	33542.7	63118.6	25116.4	50223.1	18716.2	39363.3
0.48413	55659.7	95657.8	44144.7	78197.2	32863.5	62091.9	24549.9	49327.5	18252.7	38588.3
0.48611	54758.3	94351.8	43371.8	77063.5	32217.2	61111.7	24011.2	48472.3	17812.8	37849.2
0.4881	53869.4	93062.8	42609.3	75944.4	31580.2	60143.9	23480.8	47628.2	17380.7	37120.5
0.49008	53102.8	91951.2	41951.8	74979.5	31030.7	59309.1	23023.5	46900.3	17007.9	36492.1
0.49206	52458.5	91017.1	41399.2	74168.6	30569.3	58607.9	22639.5	46288.9	16695	35964.3
0.49405	51936.6	90260.4	40951.5	73511.8	30196.1	58040.4	22328.8	45793.9	16441.8	35537.1
0.49603	51537	89681.2	40608.8	73009.1	29911	57606.6	22091.3	45415.4	16248.5	35210.5
0.49802	51259.8	89279.4	40371	72660.4	29714	57306.5	21927.1	45153.3	16114.9	34984.5
0.5	51104.9	89055.2	40238.1	72465.9	29605.2	57140.1	21836.2	45007.7	16041.1	34859.2

## Sheet: C_CaCO
X	C_CaCO-0.35 kg/m3	C_CaCO-0.37 kg/m3	C_CaCO-0.39 kg/m3	C_CaCO-0.41 kg/m3	C_CaCO-0.43 kg/m3
0	251.119	265.533	279.883	294.264	308.665
0.00198	248.23	262.292	276.291	290.311	304.335
0.00397	245.341	259.066	272.72	286.38	300.029
0.00595	242.452	255.856	269.169	282.471	295.747
0.00794	239.564	252.662	265.638	278.584	291.489
0.00992	236.674	249.483	262.128	274.72	287.255
0.0119	233.785	246.319	258.638	270.879	283.045
0.01389	230.934	243.119	254.9	266.523	278.46
0.01587	228.295	240.114	251.497	263.087	274.281
0.01786	225.611	237.151	248.376	259.968	270.483
0.01984	222.919	234.177	245.267	256.629	266.667
0.02183	220.221	231.19	242.172	253.071	262.833
0.02381	217.514	228.192	239.09	249.294	258.981
0.02579	214.801	225.182	236.022	245.298	255.112
0.02778	212.123	222.203	232.598	241.529	251.23
0.02976	209.574	219.379	229.015	238.435	247.481
0.03175	207.008	216.543	225.847	234.953	243.771
0.03373	204.468	213.736	222.726	231.529	240.106
0.03571	201.954	210.959	219.651	228.164	236.486
0.0377	199.465	208.212	216.623	224.858	232.91
0.03968	197.001	205.494	213.642	221.61	229.379
0.04167	194.565	202.808	210.702	218.412	225.895
0.04365	192.154	200.151	207.783	215.23	222.459
0.04563	189.765	197.521	204.902	212.095	219.063
0.04762	187.402	194.919	202.055	208.999	215.709
0.0496	185.063	192.346	199.242	205.941	212.399
0.05159	182.748	189.802	196.462	202.921	209.132
0.05357	180.458	187.286	193.715	199.939	205.908
0.05556	178.194	184.8	191.003	196.996	202.729
0.05754	175.954	182.344	188.324	194.089	199.592
0.05952	173.736	179.914	185.675	191.217	196.494
0.06151	171.542	177.511	183.058	188.38	193.437
0.06349	169.372	175.136	180.471	185.579	190.421
0.06548	167.226	172.788	177.916	182.813	187.446
0.06746	165.103	170.467	175.392	180.084	184.511
0.06944	163.005	168.174	172.9	177.391	181.619
0.07143	160.93	165.91	170.44	174.736	178.77
0.07341	158.876	163.67	168.008	172.114	175.957
0.0754	156.844	161.455	165.606	169.525	173.183
0.07738	154.835	159.267	163.234	166.97	170.448
0.07937	152.848	157.105	160.892	164.449	167.75
0.08135	150.884	154.968	158.579	161.961	165.091
0.08333	148.943	152.858	156.297	159.508	162.472
0.08532	147.025	150.772	154.044	157.088	159.889
0.0873	145.127	148.71	151.818	154.698	157.341
0.08929	143.25	146.672	149.619	152.338	154.828
0.09127	141.395	144.658	147.448	150.011	152.35
0.09325	139.561	142.669	145.305	147.714	149.908
0.09524	137.749	140.704	143.189	145.448	147.502
0.09722	135.958	138.764	141.101	143.215	145.132
0.09921	134.188	136.846	139.041	141.011	142.799
0.10119	132.438	134.951	137.007	138.837	140.498
0.10317	130.709	133.079	134.999	136.691	138.23
0.10516	128.999	131.229	133.017	134.575	135.995
0.10714	127.309	129.402	131.061	132.489	133.792
0.10913	125.64	127.598	129.131	130.432	131.623
0.11111	123.99	125.817	127.227	128.406	129.487
0.1131	122.36	124.058	125.35	126.408	127.384
0.11508	120.748	122.319	123.496	124.436	125.311
0.11706	119.155	120.602	121.667	122.493	123.268
0.11905	117.58	118.906	119.862	120.576	121.254
0.12103	116.024	117.231	118.082	118.687	119.271
0.12302	114.487	115.578	116.327	116.826	117.318
0.125	112.968	113.947	114.596	114.992	115.395
0.12698	111.465	112.335	112.889	113.188	113.499
0.12897	109.98	110.743	111.203	111.409	111.63
0.13095	108.511	109.171	109.54	109.656	109.788
0.13294	107.06	107.619	107.9	107.928	107.973
0.13492	105.626	106.086	106.282	106.225	106.185
0.1369	104.21	104.574	104.687	104.547	104.424
0.13889	102.811	103.082	103.115	102.896	102.69
0.14087	101.429	101.611	101.562	101.278	100.983
0.14286	100.062	100.158	100.03	99.6761	99.2997
0.14484	98.7124	98.7233	98.5184	98.0902	97.641
0.14683	97.3785	97.3075	97.0272	96.5203	96.0067
0.14881	96.0609	95.9105	95.5564	94.9665	94.3969
0.15079	94.7596	94.5322	94.1061	93.4287	92.8116
0.15278	93.4748	93.1728	92.6766	91.9074	91.2512
0.15476	92.2048	91.8312	91.2657	90.4332	89.7162
0.15675	90.9501	90.5067	89.8736	88.9887	88.2032
0.15873	89.7108	89.1993	88.5004	87.5741	86.7127
0.16071	88.4871	87.9092	87.1461	86.1896	85.2447
0.1627	87.2789	86.6363	85.8108	84.835	83.7992
0.16468	86.0862	85.3806	84.4944	83.5105	82.3762
0.16667	84.9093	84.1423	83.1972	82.2163	80.9761
0.16865	83.7454	82.9201	81.9169	80.8701	79.5998
0.17063	82.5962	81.7135	80.6542	79.5476	78.2439
0.17262	81.4617	80.5227	79.4092	78.2492	76.909
0.1746	80.342	79.3477	78.1819	76.975	75.5949
0.17659	79.237	78.1884	76.9724	75.7249	74.3016
0.17857	78.1468	77.0448	75.7807	74.4989	73.0293
0.18056	77.0715	75.9171	74.6069	73.2973	71.7779
0.18254	76.0054	74.8058	73.4508	72.1075	70.5451
0.18452	74.9533	73.7088	72.3109	70.9348	69.3311
0.18651	73.9151	72.6265	71.1875	69.7795	68.1361
0.18849	72.8911	71.5588	70.0806	68.6417	66.96
0.19048	71.881	70.5057	68.9902	67.5212	65.8028
0.19246	70.885	69.4672	67.9163	66.4181	64.6646
0.19444	69.9032	68.4435	66.8591	65.3325	63.5455
0.19643	68.9295	67.434	65.8165	64.2633	62.4448
0.19841	67.9683	66.4379	64.7886	63.2095	61.361
0.2004	67.0195	65.4555	63.7756	62.1712	60.2941
0.20238	66.0832	64.4866	62.7777	61.1484	59.2443
0.20437	65.1595	63.5314	61.7946	60.1412	58.2115
0.20635	64.2482	62.5897	60.8265	59.1495	57.1956
0.20833	63.3495	61.6618	59.8735	58.1734	56.1969
0.21032	62.4632	60.7467	58.9342	57.2131	55.2147
0.2123	61.5877	59.8439	58.0084	56.2668	54.2478
0.21429	60.7231	58.9535	57.0961	55.3347	53.2962
0.21627	59.8695	58.0755	56.1974	54.4166	52.3599
0.21825	59.0267	57.2098	55.3122	53.5125	51.4389
0.22024	58.1949	56.3566	54.4406	52.6226	50.5333
0.22222	57.3741	55.5158	53.5826	51.7468	49.643
0.22421	56.5639	54.687	52.7368	50.8845	48.7671
0.22619	55.7638	53.8693	51.9031	50.035	47.9052
0.22817	54.974	53.063	51.0813	49.1983	47.0575
0.23016	54.1945	52.268	50.2717	48.3743	46.2238
0.23214	53.4252	51.4844	49.4741	47.5631	45.4043
0.23413	52.6663	50.712	48.6886	46.7647	44.5989
0.23611	51.9177	49.9511	47.9152	45.9791	43.8077
0.2381	51.1792	49.2013	47.1538	45.2053	43.0284
0.24008	50.45	48.4616	46.4034	44.4429	42.2616
0.24206	49.7302	47.7321	45.6638	43.6921	41.5074
0.24405	49.0198	47.0129	44.9353	42.9529	40.7659
0.24603	48.3189	46.3039	44.2176	42.2252	40.0369
0.24802	47.6273	45.6051	43.5109	41.509	39.3206
0.25	46.9452	44.9166	42.8152	40.8045	38.617
0.25198	46.2726	44.2384	42.1297	40.1107	37.9254
0.25397	45.6085	43.5695	41.454	39.4273	37.2446
0.25595	44.9531	42.9098	40.7881	38.7544	36.5746
0.25794	44.3064	42.2595	40.1319	38.092	35.9153
0.25992	43.6682	41.6185	39.4855	37.4401	35.2669
0.2619	43.0388	40.9867	38.8489	36.7987	34.6293
0.26389	42.4181	40.3643	38.2221	36.1678	34.0025
0.26587	41.8057	39.7513	37.6048	35.5466	33.388
0.26786	41.2011	39.1467	36.9962	34.9348	32.7835
0.26984	40.6045	38.5505	36.3965	34.3325	32.189
0.27183	40.0158	37.9628	35.8057	33.7398	31.6045
0.27381	39.4351	37.3835	35.2237	33.1566	31.03
0.27579	38.8622	36.8127	34.6506	32.583	30.4655
0.27778	38.2973	36.2503	34.0863	32.0189	29.9111
0.27976	37.7402	35.6964	33.5307	31.4636	29.3667
0.28175	37.1904	35.1499	32.983	30.917	28.8312
0.28373	36.6479	34.6109	32.4434	30.379	28.3044
0.28571	36.1127	34.0795	31.9118	29.8497	27.7864
0.2877	35.5847	33.5556	31.3882	29.3291	27.2772
0.28968	35.0642	33.0393	30.8727	28.8171	26.7768
0.29167	34.5509	32.5305	30.3652	28.3138	26.2853
0.29365	34.0447	32.0299	29.8655	27.8184	25.7805
0.29563	33.5452	31.5363	29.3731	27.3308	25.2942
0.29762	33.0524	31.0495	28.888	26.8511	24.8262
0.2996	32.5664	30.5695	28.4102	26.3791	24.3766
0.30159	32.087	30.0964	27.9397	25.915	23.9454
0.30357	31.6144	29.6302	27.4764	25.4588	23.5326
0.30556	31.1485	29.1708	27.0205	25.0104	23.1382
0.30754	30.6891	28.719	26.5718	24.5692	22.6763
0.30952	30.2358	28.2734	26.1298	24.135	22.2305
0.31151	29.7887	27.8339	25.6944	23.708	21.8007
0.31349	29.3477	27.4007	25.2657	23.288	21.3868
0.31548	28.9128	26.9736	24.8436	22.8751	20.989
0.31746	28.4841	26.5526	24.4281	22.4692	20.6073
0.31944	28.0616	26.1379	24.0194	22.0705	20.2416
0.32143	27.6449	25.7302	23.6173	21.6783	19.8592
0.32341	27.2337	25.3281	23.2211	21.2924	19.4844
0.3254	26.8282	24.9316	22.831	20.9129	19.1171
0.32738	26.4282	24.5407	22.4468	20.5398	18.7575
0.32937	26.0338	24.1554	22.0686	20.173	18.4054
0.33135	25.645	23.7757	21.6965	19.8126	18.0609
0.33333	25.2618	23.4017	21.3303	19.4585	17.7239
0.33532	24.8843	23.0338	20.9715	19.1105	17.3907
0.3373	24.5119	22.671	20.6176	18.768	17.0632
0.33929	24.1444	22.3133	20.2686	18.4313	16.7414
0.34127	23.782	21.9608	19.9244	18.1003	16.4255
0.34325	23.4246	21.6133	19.5851	17.775	16.1153
0.34524	23.0723	21.2709	19.2507	17.4553	15.8109
0.34722	22.7251	20.9336	18.9211	17.1414	15.5123
0.34921	22.3833	20.6018	18.6072	16.8329	15.2187
0.35119	22.0462	20.2746	18.2955	16.5295	14.9301
0.35317	21.7136	19.9521	17.986	16.2312	14.6466
0.35516	21.3856	19.6343	17.6787	15.9379	14.3681
0.35714	21.0622	19.3211	17.3735	15.6498	14.0947
0.35913	20.7434	19.0126	17.0706	15.3667	13.8263
0.36111	20.4292	18.7088	16.7698	15.0887	13.5629
0.3631	20.12	18.4091	16.46	14.8156	13.3042
0.36508	19.8149	18.1138	16.1663	14.5469	13.0498
0.36706	19.514	17.8229	15.8887	14.2828	12.7999
0.36905	19.2171	17.5364	15.6271	14.0232	12.5544
0.37103	18.9243	17.2543	15.3817	13.7682	12.3133
0.37302	18.6356	16.9766	15.1524	13.5176	12.0766
0.375	18.351	16.7034	14.9391	13.2716	11.8443
0.37698	18.0713	16.4329	14.6466	13.0299	11.6161
0.37897	17.7952	16.1665	14.3672	12.7922	11.3918
0.38095	17.5229	15.9044	14.1007	12.5584	11.1714
0.38294	17.2543	15.6463	13.8472	12.3287	10.9549
0.38492	16.9894	15.3925	13.6067	12.1029	10.7421
0.3869	16.7283	15.1428	13.3793	11.8811	10.5333
0.38889	16.4709	14.8974	13.1648	11.6634	10.3283
0.39087	16.2179	14.6529	12.9326	11.4494	10.127
0.39286	15.9682	14.4126	12.7047	11.239	9.92905
0.39484	15.7219	14.1763	12.4813	11.032	9.73448
0.39683	15.4789	13.944	12.2622	10.8286	9.54328
0.39881	15.2393	13.7158	12.0476	10.6287	9.35546
0.40079	15.0031	13.4917	11.8374	10.4322	9.171
0.40278	14.7702	13.2716	11.6317	10.2394	8.98992
0.40476	14.5413	13.0502	11.428	10.0498	8.81209
0.40675	14.3154	12.8328	11.2275	9.8633	8.6372
0.40873	14.0926	12.6194	11.0302	9.67987	8.46527
0.41071	13.8729	12.4101	10.836	9.49952	8.29628
0.4127	13.6562	12.2049	10.6449	9.32224	8.13026
0.41468	13.4426	12.0037	10.4571	9.14803	7.96718
0.41667	13.232	11.8065	10.2723	8.97689	7.80706
0.41865	13.0247	11.6085	10.0907	8.80863	7.64977
0.42063	12.8201	11.4137	9.91194	8.64305	7.49507
0.42262	12.6184	11.2221	9.73594	8.48015	7.34296
0.4246	12.4195	11.0337	9.56273	8.31994	7.19345
0.42659	12.2233	10.8487	9.3923	8.16241	7.04653
0.42857	12.03	10.6668	9.22466	8.00757	6.9022
0.43056	11.8395	10.4882	9.05981	7.85542	6.76047
0.43254	11.6517	10.3116	8.89779	7.7058	6.62116
0.43452	11.4665	10.1375	8.73824	7.55853	6.48416
0.43651	11.284	9.96588	8.58117	7.41363	6.34946
0.43849	11.104	9.79672	8.42658	7.27108	6.21707
0.44048	10.9266	9.63003	8.27448	7.1309	6.087
0.44246	10.7519	9.46582	8.12486	6.99307	5.95923
0.44444	10.5797	9.3041	7.97771	6.85761	5.83376
0.44643	10.4099	9.14646	7.83294	6.72436	5.71047
0.44841	10.2426	8.99102	7.69048	6.59327	5.58929
0.4504	10.0778	8.83779	7.55033	6.46435	5.47022
0.45238	9.91547	8.68675	7.41249	6.33758	5.35326
0.45437	9.75565	8.53792	7.27696	6.21297	5.2384
0.45635	9.59833	8.39129	7.14374	6.09053	5.12566
0.45833	9.44343	8.24674	7.0129	5.97009	5.01503
0.46032	9.29088	8.10541	6.88394	5.85167	4.90623
0.4623	9.14116	7.96683	6.7574	5.73569	4.79967
0.46429	8.99419	7.83089	6.63338	5.62197	4.69535
0.46627	8.84998	7.69759	6.51186	5.51053	4.59327
0.46825	8.70851	7.56694	6.39285	5.40136	4.49341
0.47024	8.5698	7.43893	6.27635	5.29447	4.3958
0.47222	8.43396	7.3138	6.16234	5.18988	4.30038
0.47421	8.30014	7.19074	6.05008	5.08699	4.2065
0.47619	8.171	7.07195	5.94193	4.98782	4.11617
0.47817	8.04667	6.95767	5.83787	4.8924	4.02934
0.48016	7.92715	6.8479	5.73791	4.80075	3.94602
0.48214	7.81245	6.74263	5.64204	4.71285	3.8662
0.48413	7.70255	6.64187	5.55027	4.62871	3.78988
0.48611	7.59746	6.54561	5.46265	4.54836	3.7171
0.4881	7.49375	6.45059	5.37614	4.46905	3.64536
0.49008	7.4043	6.36865	5.30151	4.40065	3.58348
0.49206	7.32912	6.2998	5.23883	4.3432	3.53152
0.49405	7.26823	6.24403	5.1881	4.2967	3.48946
0.49603	7.22162	6.20134	5.14932	4.26113	3.4573
0.49802	7.18929	6.17174	5.12249	4.23651	3.43506
0.5	7.17123	6.15521	5.1076	4.22283	3.42272
