# Supplementary material for: A numerical model of the MICP multi-process considering the scale size
Source: PLoS One. 2024 Jan 29;19(1):e0297195. doi: 10.1371/journal.pone.0297195 (PMC10824416; doi:10.1371/journal.pone.0297195)
Supplement: S3 Data — (XLSX) [file pone.0297195.s003.xlsx]

## Sheet: C_bacl
end of pahse B	Scale effect
x	C_bacl-Scale-5	x	C_bacl-Scale-10	x	C_bacl-Scale-15	x	C_bacl-Scale-20	x	C_bacl-Scale-25
0	720000	0	720000	0	720000	0	720000	0	720000
0.00198	703294	0.00198	711152	0.00198	713974	0.00198	715433	0.00198	716320
0.00397	686958	0.00397	702409	0.00397	707998	0.00397	710892	0.00397	712658
0.00595	670991	0.00595	693772	0.00595	702072	0.00595	706378	0.00595	709016
0.00794	655393	0.00794	685240	0.00794	696195	0.00794	701890	0.00794	705393
0.00992	640165	0.00992	676814	0.00992	690368	0.00992	697429	0.00992	701789
0.0119	625307	0.0119	668492	0.0119	684591	0.0119	692994	0.0119	698205
0.01389	610818	0.01389	660277	0.01389	678863	0.01389	688586	0.01389	694639
0.01587	596656	0.01587	652163	0.01587	673183	0.01587	684207	0.01587	691091
0.01786	582802	0.01786	644146	0.01786	667549	0.01786	679856	0.01786	687561
0.01984	569257	0.01984	636226	0.01984	661962	0.01984	675532	0.01984	684049
0.02183	556019	0.02183	628402	0.02183	656422	0.02183	671236	0.02183	680555
0.02381	543089	0.02381	620675	0.02381	650927	0.02381	666967	0.02381	677079
0.02579	530467	0.02579	613045	0.02579	645479	0.02579	662725	0.02579	673620
0.02778	518153	0.02778	605511	0.02778	640078	0.02778	658511	0.02778	670180
0.02976	506182	0.02976	598070	0.02976	634724	0.02976	654324	0.02976	666757
0.03175	494458	0.03175	590718	0.03175	629413	0.03175	650163	0.03175	663351
0.03373	482982	0.03373	583454	0.03373	624146	0.03373	646029	0.03373	659963
0.03571	471754	0.03571	576279	0.03571	618922	0.03571	641921	0.03571	656592
0.0377	460774	0.0377	569193	0.0377	613742	0.0377	637839	0.0377	653238
0.03968	450042	0.03968	562195	0.03968	608606	0.03968	633783	0.03968	649902
0.04167	439558	0.04167	555286	0.04167	603514	0.04167	629753	0.04167	646582
0.04365	429388	0.04365	548461	0.04365	598462	0.04365	625749	0.04365	643280
0.04563	419422	0.04563	541718	0.04563	593452	0.04563	621770	0.04563	639994
0.04762	409659	0.04762	535055	0.04762	588483	0.04762	617817	0.04762	636725
0.0496	400100	0.0496	528474	0.0496	583556	0.0496	613888	0.0496	633473
0.05159	390745	0.05159	521973	0.05159	578670	0.05159	609984	0.05159	630237
0.05357	381593	0.05357	515554	0.05357	573826	0.05357	606106	0.05357	627018
0.05556	372645	0.05556	509215	0.05556	569023	0.05556	602252	0.05556	623816
0.05754	364026	0.05754	502959	0.05754	564262	0.05754	598424	0.05754	620630
0.05952	355593	0.05952	496776	0.05952	559540	0.05952	594620	0.05952	617460
0.06151	347347	0.06151	490668	0.06151	554857	0.06151	590839	0.06151	614306
0.06349	339288	0.06349	484633	0.06349	550214	0.06349	587083	0.06349	611168
0.06548	331416	0.06548	478673	0.06548	545609	0.06548	583350	0.06548	608047
0.06746	323730	0.06746	472786	0.06746	541044	0.06746	579642	0.06746	604941
0.06944	316232	0.06944	466974	0.06944	536517	0.06944	575957	0.06944	601852
0.07143	308939	0.07143	461233	0.07143	532030	0.07143	572297	0.07143	598778
0.07341	301807	0.07341	455561	0.07341	527580	0.07341	568660	0.07341	595719
0.0754	294835	0.0754	449958	0.0754	523167	0.0754	565045	0.0754	592677
0.07738	288025	0.07738	444423	0.07738	518790	0.07738	561454	0.07738	589649
0.07937	281375	0.07937	438957	0.07937	514450	0.07937	557885	0.07937	586638
0.08135	274886	0.08135	433558	0.08135	510147	0.08135	554339	0.08135	583641
0.08333	268557	0.08333	428229	0.08333	505880	0.08333	550817	0.08333	580661
0.08532	262392	0.08532	422966	0.08532	501651	0.08532	547317	0.08532	577695
0.0873	256359	0.0873	417766	0.0873	497457	0.0873	543840	0.0873	574744
0.08929	250460	0.08929	412629	0.08929	493297	0.08929	540384	0.08929	571809
0.09127	244693	0.09127	407553	0.09127	489172	0.09127	536950	0.09127	568888
0.09325	239060	0.09325	402541	0.09325	485081	0.09325	533538	0.09325	565982
0.09524	233559	0.09524	397591	0.09524	481025	0.09524	530148	0.09524	563092
0.09722	228192	0.09722	392703	0.09722	477004	0.09722	526780	0.09722	560216
0.09921	222959	0.09921	387882	0.09921	473017	0.09921	523434	0.09921	557355
0.10119	217837	0.10119	383117	0.10119	469063	0.10119	520109	0.10119	554508
0.10317	212827	0.10317	378408	0.10317	465141	0.10317	516804	0.10317	551676
0.10516	207927	0.10516	373755	0.10516	461252	0.10516	513521	0.10516	548858
0.10714	203139	0.10714	369159	0.10714	457396	0.10714	510259	0.10714	546055
0.10913	198462	0.10913	364620	0.10913	453572	0.10913	507017	0.10913	543266
0.11111	193896	0.11111	360136	0.11111	449781	0.11111	503797	0.11111	540491
0.1131	189456	0.1131	355716	0.1131	446022	0.1131	500596	0.1131	537731
0.11508	185108	0.11508	351347	0.11508	442293	0.11508	497416	0.11508	534984
0.11706	180855	0.11706	347030	0.11706	438595	0.11706	494256	0.11706	532252
0.11905	176694	0.11905	342765	0.11905	434927	0.11905	491116	0.11905	529533
0.12103	172626	0.12103	338551	0.12103	431291	0.12103	487996	0.12103	526829
0.12302	168652	0.12302	334389	0.12302	427685	0.12302	484896	0.12302	524138
0.125	164771	0.125	330278	0.125	424111	0.125	481816	0.125	521461
0.12698	160994	0.12698	326227	0.12698	420564	0.12698	478755	0.12698	518798
0.12897	157295	0.12897	322222	0.12897	417046	0.12897	475714	0.12897	516148
0.13095	153674	0.13095	318265	0.13095	413557	0.13095	472692	0.13095	513512
0.13294	150130	0.13294	314354	0.13294	410098	0.13294	469689	0.13294	510889
0.13492	146664	0.13492	310491	0.13492	406667	0.13492	466706	0.13492	508279
0.1369	143276	0.1369	306675	0.1369	403266	0.1369	463741	0.1369	505683
0.13889	139966	0.13889	302906	0.13889	399894	0.13889	460796	0.13889	503101
0.14087	136750	0.14087	299183	0.14087	396550	0.14087	457869	0.14087	500531
0.14286	133600	0.14286	295504	0.14286	393232	0.14286	454961	0.14286	497975
0.14484	130515	0.14484	291870	0.14484	389943	0.14484	452071	0.14484	495432
0.14683	127496	0.14683	288279	0.14683	386680	0.14683	449200	0.14683	492901
0.14881	124543	0.14881	284733	0.14881	383446	0.14881	446347	0.14881	490383
0.15079	121656	0.15079	281230	0.15079	380239	0.15079	443512	0.15079	487879
0.15278	118835	0.15278	277772	0.15278	377059	0.15278	440696	0.15278	485387
0.15476	116082	0.15476	274356	0.15476	373905	0.15476	437897	0.15476	482908
0.15675	113388	0.15675	270982	0.15675	370777	0.15675	435116	0.15675	480442
0.15873	110751	0.15873	267649	0.15873	367674	0.15873	432352	0.15873	477988
0.16071	108173	0.16071	264356	0.16071	364598	0.16071	429606	0.16071	475547
0.1627	105652	0.1627	261105	0.1627	361548	0.1627	426878	0.1627	473118
0.16468	103189	0.16468	257894	0.16468	358524	0.16468	424167	0.16468	470701
0.16667	100783	0.16667	254725	0.16667	355525	0.16667	421473	0.16667	468297
0.16865	98422.6	0.16865	251597	0.16865	352551	0.16865	418797	0.16865	465906
0.17063	96112.5	0.17063	248507	0.17063	349601	0.17063	416137	0.17063	463526
0.17262	93853.1	0.17262	245454	0.17262	346676	0.17262	413494	0.17262	461159
0.1746	91644.2	0.1746	242439	0.1746	343775	0.1746	410868	0.1746	458803
0.17659	89486	0.17659	239461	0.17659	340898	0.17659	408259	0.17659	456460
0.17857	87378.5	0.17857	236520	0.17857	338046	0.17857	405666	0.17857	454128
0.18056	85321.5	0.18056	233617	0.18056	335219	0.18056	403091	0.18056	451809
0.18254	83308.3	0.18254	230750	0.18254	332414	0.18254	400531	0.18254	449502
0.18452	81337.7	0.18452	227917	0.18452	329632	0.18452	397987	0.18452	447206
0.18651	79409.7	0.18651	225118	0.18651	326874	0.18651	395460	0.18651	444922
0.18849	77524.1	0.18849	222354	0.18849	324138	0.18849	392949	0.18849	442649
0.19048	75681.1	0.19048	219625	0.19048	321426	0.19048	390453	0.19048	440388
0.19246	73880.7	0.19246	216929	0.19246	318736	0.19246	387974	0.19246	438139
0.19444	72122.7	0.19444	214268	0.19444	316070	0.19444	385511	0.19444	435902
0.19643	70395.2	0.19643	211640	0.19643	313425	0.19643	383063	0.19643	433675
0.19841	68704.3	0.19841	209042	0.19841	310802	0.19841	380631	0.19841	431460
0.2004	67049.9	0.2004	206476	0.2004	308201	0.2004	378214	0.2004	429256
0.20238	65432.1	0.20238	203941	0.20238	305621	0.20238	375812	0.20238	427064
0.20437	63850.9	0.20437	201437	0.20437	303063	0.20437	373426	0.20437	424883
0.20635	62306.2	0.20635	198965	0.20635	300527	0.20635	371055	0.20635	422713
0.20833	60798.2	0.20833	196523	0.20833	298013	0.20833	368699	0.20833	420554
0.21032	59316.4	0.21032	194112	0.21032	295519	0.21032	366358	0.21032	418406
0.2123	57865.6	0.2123	191728	0.2123	293045	0.2123	364032	0.2123	416269
0.21429	56445.5	0.21429	189373	0.21429	290592	0.21429	361721	0.21429	414143
0.21627	55056.4	0.21627	187046	0.21627	288160	0.21627	359424	0.21627	412028
0.21825	53698	0.21825	184748	0.21825	285748	0.21825	357142	0.21825	409923
0.22024	52370.6	0.22024	182477	0.22024	283357	0.22024	354875	0.22024	407829
0.22222	51073.9	0.22222	180235	0.22222	280986	0.22222	352622	0.22222	405747
0.22421	49805.5	0.22421	178020	0.22421	278634	0.22421	350384	0.22421	403674
0.22619	48563.1	0.22619	175831	0.22619	276301	0.22619	348159	0.22619	401613
0.22817	47346.6	0.22817	173668	0.22817	273988	0.22817	345949	0.22817	399561
0.23016	46156	0.23016	171531	0.23016	271694	0.23016	343752	0.23016	397521
0.23214	44991.3	0.23214	169420	0.23214	269420	0.23214	341570	0.23214	395490
0.23413	43852.6	0.23413	167335	0.23413	267165	0.23413	339402	0.23413	393470
0.23611	42739.8	0.23611	165275	0.23611	264929	0.23611	337247	0.23611	391461
0.2381	41652.2	0.2381	163241	0.2381	262711	0.2381	335106	0.2381	389462
0.24008	40586.5	0.24008	161230	0.24008	260512	0.24008	332979	0.24008	387472
0.24206	39542.7	0.24206	159243	0.24206	258330	0.24206	330865	0.24206	385493
0.24405	38520.8	0.24405	157279	0.24405	256167	0.24405	328764	0.24405	383524
0.24603	37520.8	0.24603	155339	0.24603	254022	0.24603	326677	0.24603	381565
0.24802	36542.7	0.24802	153423	0.24802	251896	0.24802	324603	0.24802	379617
0.25	35586.5	0.25	151531	0.25	249787	0.25	322543	0.25	377678
0.25198	34651.2	0.25198	149661	0.25198	247696	0.25198	320496	0.25198	375749
0.25397	33735.3	0.25397	147814	0.25397	245621	0.25397	318461	0.25397	373830
0.25595	32838.9	0.25595	145988	0.25595	243564	0.25595	316439	0.25595	371920
0.25794	31961.9	0.25794	144183	0.25794	241524	0.25794	314430	0.25794	370021
0.25992	31104.3	0.25992	142400	0.25992	239501	0.25992	312434	0.25992	368131
0.2619	30266.2	0.2619	140640	0.2619	237495	0.2619	310450	0.2619	366251
0.26389	29447.5	0.26389	138900	0.26389	235507	0.26389	308480	0.26389	364380
0.26587	28646.2	0.26587	137182	0.26587	233534	0.26587	306522	0.26587	362519
0.26786	27861.8	0.26786	135484	0.26786	231578	0.26786	304576	0.26786	360667
0.26984	27094.3	0.26984	133805	0.26984	229637	0.26984	302642	0.26984	358825
0.27183	26343.8	0.27183	132146	0.27183	227713	0.27183	300720	0.27183	356992
0.27381	25610.1	0.27381	130508	0.27381	225805	0.27381	298811	0.27381	355169
0.27579	24893.3	0.27579	128889	0.27579	223913	0.27579	296914	0.27579	353355
0.27778	24193.5	0.27778	127290	0.27778	222038	0.27778	295029	0.27778	351550
0.27976	23509.5	0.27976	125711	0.27976	220177	0.27976	293156	0.27976	349755
0.28175	22840.5	0.28175	124150	0.28175	218332	0.28175	291295	0.28175	347968
0.28373	22186.3	0.28373	122607	0.28373	216502	0.28373	289445	0.28373	346191
0.28571	21547.1	0.28571	121082	0.28571	214687	0.28571	287607	0.28571	344423
0.2877	20922.7	0.2877	119576	0.2877	212887	0.2877	285781	0.2877	342664
0.28968	20313.3	0.28968	118089	0.28968	211103	0.28968	283966	0.28968	340913
0.29167	19718.7	0.29167	116619	0.29167	209333	0.29167	282163	0.29167	339172
0.29365	19137.4	0.29365	115168	0.29365	207578	0.29365	280372	0.29365	337440
0.29563	18569.4	0.29563	113733	0.29563	205838	0.29563	278591	0.29563	335716
0.29762	18014.6	0.29762	112315	0.29762	204112	0.29762	276822	0.29762	334002
0.2996	17472.9	0.2996	110915	0.2996	202400	0.2996	275064	0.2996	332296
0.30159	16944.5	0.30159	109531	0.30159	200702	0.30159	273317	0.30159	330598
0.30357	16429.2	0.30357	108164	0.30357	199019	0.30357	271582	0.30357	328910
0.30556	15927.2	0.30556	106815	0.30556	197350	0.30556	269857	0.30556	327230
0.30754	15437.9	0.30754	105481	0.30754	195695	0.30754	268144	0.30754	325559
0.30952	14959.9	0.30952	104164	0.30952	194053	0.30952	266441	0.30952	323896
0.31151	14493.4	0.31151	102862	0.31151	192425	0.31151	264748	0.31151	322241
0.31349	14038.3	0.31349	101576	0.31349	190810	0.31349	263067	0.31349	320595
0.31548	13594.7	0.31548	100306	0.31548	189209	0.31548	261396	0.31548	318958
0.31746	13162.4	0.31746	99051.7	0.31746	187621	0.31746	259736	0.31746	317329
0.31944	12741.6	0.31944	97813.2	0.31944	186047	0.31944	258087	0.31944	315708
0.32143	12332	0.32143	96589.9	0.32143	184486	0.32143	256448	0.32143	314095
0.32341	11932.5	0.32341	95381.3	0.32341	182938	0.32341	254819	0.32341	312491
0.3254	11543.1	0.3254	94187.5	0.3254	181402	0.3254	253201	0.3254	310895
0.32738	11163.8	0.32738	93008.3	0.32738	179879	0.32738	251593	0.32738	309307
0.32937	10794.5	0.32937	91844	0.32937	178370	0.32937	249995	0.32937	307727
0.33135	10435.4	0.33135	90694.3	0.33135	176872	0.33135	248407	0.33135	306155
0.33333	10086.3	0.33333	89559.3	0.33333	175388	0.33333	246830	0.33333	304592
0.33532	9747.03	0.33532	88438.6	0.33532	173916	0.33532	245263	0.33532	303036
0.3373	9416.57	0.3373	87331.5	0.3373	172456	0.3373	243705	0.3373	301488
0.33929	9094.88	0.33929	86238.2	0.33929	171009	0.33929	242157	0.33929	299948
0.34127	8781.97	0.34127	85158.7	0.34127	169573	0.34127	240620	0.34127	298416
0.34325	8477.84	0.34325	84092.9	0.34325	168150	0.34325	239092	0.34325	296891
0.34524	8182.48	0.34524	83040.8	0.34524	166738	0.34524	237574	0.34524	295375
0.34722	7895.89	0.34722	82002.5	0.34722	165339	0.34722	236066	0.34722	293867
0.34921	7617.91	0.34921	80977.4	0.34921	163952	0.34921	234567	0.34921	292366
0.35119	7347.54	0.35119	79965.1	0.35119	162576	0.35119	233078	0.35119	290872
0.35317	7084.78	0.35317	78965.5	0.35317	161212	0.35317	231598	0.35317	289386
0.35516	6829.64	0.35516	77978.8	0.35516	159859	0.35516	230128	0.35516	287908
0.35714	6582.1	0.35714	77004.8	0.35714	158517	0.35714	228668	0.35714	286438
0.35913	6342.17	0.35913	76043.7	0.35913	157188	0.35913	227217	0.35913	284975
0.36111	6109.86	0.36111	75095.3	0.36111	155869	0.36111	225775	0.36111	283519
0.3631	5885.06	0.3631	74159.3	0.3631	154562	0.3631	224342	0.3631	282071
0.36508	5666.73	0.36508	73235.1	0.36508	153266	0.36508	222919	0.36508	280630
0.36706	5454.86	0.36706	72322.7	0.36706	151981	0.36706	221504	0.36706	279197
0.36905	5249.46	0.36905	71422.2	0.36905	150707	0.36905	220099	0.36905	277770
0.37103	5050.53	0.37103	70533.6	0.37103	149444	0.37103	218703	0.37103	276352
0.37302	4858.06	0.37302	69656.7	0.37302	148192	0.37302	217316	0.37302	274940
0.375	4672.06	0.375	68791.7	0.375	146950	0.375	215938	0.375	273536
0.37698	4492.68	0.37698	67938.2	0.37698	145720	0.37698	214569	0.37698	272139
0.37897	4318.71	0.37897	67095.6	0.37897	144500	0.37897	213208	0.37897	270749
0.38095	4150.16	0.38095	66263.8	0.38095	143291	0.38095	211857	0.38095	269366
0.38294	3987.02	0.38294	65442.9	0.38294	142092	0.38294	210514	0.38294	267990
0.38492	3829.29	0.38492	64632.8	0.38492	140903	0.38492	209179	0.38492	266621
0.3869	3676.98	0.3869	63833.6	0.3869	139724	0.3869	207854	0.3869	265259
0.38889	3530.09	0.38889	63045.3	0.38889	138556	0.38889	206537	0.38889	263905
0.39087	3388.76	0.39087	62267.6	0.39087	137399	0.39087	205228	0.39087	262557
0.39286	3251.92	0.39286	61499.7	0.39286	136251	0.39286	203928	0.39286	261216
0.39484	3119.57	0.39484	60741.7	0.39484	135113	0.39484	202636	0.39484	259881
0.39683	2991.7	0.39683	59993.5	0.39683	133985	0.39683	201352	0.39683	258554
0.39881	2868.32	0.39881	59255.2	0.39881	132867	0.39881	200077	0.39881	257233
0.40079	2749.43	0.40079	58526.7	0.40079	131759	0.40079	198810	0.40079	255920
0.40278	2635.03	0.40278	57808	0.40278	130660	0.40278	197551	0.40278	254613
0.40476	2525.21	0.40476	57098.9	0.40476	129572	0.40476	196300	0.40476	253312
0.40675	2419.06	0.40675	56398.7	0.40675	128493	0.40675	195057	0.40675	252018
0.40873	2316.58	0.40873	55707.2	0.40873	127423	0.40873	193822	0.40873	250731
0.41071	2217.77	0.41071	55024.6	0.41071	126363	0.41071	192595	0.41071	249450
0.4127	2122.63	0.4127	54350.9	0.4127	125311	0.4127	191376	0.4127	248176
0.41468	2031.16	0.41468	53685.9	0.41468	124269	0.41468	190164	0.41468	246909
0.41667	1943.35	0.41667	53029.8	0.41667	123236	0.41667	188960	0.41667	245648
0.41865	1859.18	0.41865	52382.5	0.41865	122214	0.41865	187764	0.41865	244393
0.42063	1777.95	0.42063	51743	0.42063	121199	0.42063	186576	0.42063	243145
0.42262	1699.65	0.42262	51111.1	0.42262	120194	0.42262	185395	0.42262	241903
0.4246	1624.3	0.4246	50487	0.4246	119197	0.4246	184221	0.4246	240668
0.42659	1551.9	0.42659	49870.6	0.42659	118209	0.42659	183055	0.42659	239439
0.42857	1482.43	0.42857	49261.9	0.42857	117230	0.42857	181896	0.42857	238216
0.43056	1415.91	0.43056	48660.9	0.43056	116259	0.43056	180745	0.43056	237000
0.43254	1352.61	0.43254	48067.4	0.43254	115298	0.43254	179601	0.43254	235790
0.43452	1291.59	0.43452	47480.8	0.43452	114345	0.43452	178465	0.43452	234587
0.43651	1232.86	0.43651	46901.1	0.43651	113400	0.43651	177335	0.43651	233390
0.43849	1176.4	0.43849	46328.1	0.43849	112463	0.43849	176213	0.43849	232199
0.44048	1122.23	0.44048	45762	0.44048	111535	0.44048	175098	0.44048	231015
0.44246	1070.35	0.44246	45202.7	0.44246	110616	0.44246	173990	0.44246	229838
0.44444	1020.74	0.44444	44650.2	0.44444	109704	0.44444	172890	0.44444	228667
0.44643	973.369	0.44643	44104.5	0.44643	108801	0.44643	171796	0.44643	227502
0.44841	927.839	0.44841	43565	0.44841	107907	0.44841	170711	0.44841	226344
0.4504	884.151	0.4504	43031.9	0.4504	107021	0.4504	169633	0.4504	225194
0.45238	842.303	0.45238	42505.1	0.45238	106143	0.45238	168564	0.45238	224051
0.45437	802.297	0.45437	41984.6	0.45437	105275	0.45437	167502	0.45437	222915
0.45635	764.132	0.45635	41470.4	0.45635	104414	0.45635	166448	0.45635	221787
0.45833	727.808	0.45833	40962.6	0.45833	103562	0.45833	165402	0.45833	220666
0.46032	692.919	0.46032	40460.7	0.46032	102716	0.46032	164363	0.46032	219552
0.4623	659.479	0.4623	39966.3	0.4623	101882	0.4623	163336	0.4623	218449
0.46429	627.488	0.46429	39479.3	0.46429	101059	0.46429	162321	0.46429	217359
0.46627	596.945	0.46627	38999.6	0.46627	100248	0.46627	161317	0.46627	216281
0.46825	567.852	0.46825	38527.4	0.46825	99449.1	0.46825	160326	0.46825	215214
0.47024	540.208	0.47024	38062.5	0.47024	98661.4	0.47024	159347	0.47024	214160
0.47222	514.013	0.47222	37605.1	0.47222	97885.3	0.47222	158380	0.47222	213118
0.47421	488.99	0.47421	37152.1	0.47421	97115.3	0.47421	157418	0.47421	212082
0.47619	465.286	0.47619	36714.2	0.47619	96370.4	0.47619	156486	0.47619	211077
0.47817	442.9	0.47817	36291.2	0.47817	95650.7	0.47817	155584	0.47817	210105
0.48016	421.831	0.48016	35883.2	0.48016	94956.1	0.48016	154713	0.48016	209165
0.48214	402.081	0.48214	35490.2	0.48214	94286.8	0.48214	153872	0.48214	208256
0.48413	383.649	0.48413	35112.2	0.48413	93642.6	0.48413	153061	0.48413	207380
0.48611	366.535	0.48611	34749.2	0.48611	93023.6	0.48611	152280	0.48611	206536
0.4881	350.025	0.4881	34389.3	0.4881	92409.3	0.4881	151504	0.4881	205697
0.49008	335.827	0.49008	34078.9	0.49008	91879.3	0.49008	150835	0.49008	204972
0.49206	323.938	0.49206	33817.8	0.49206	91433.7	0.49206	150272	0.49206	204363
0.49405	314.36	0.49405	33606.2	0.49405	91072.3	0.49405	149815	0.49405	203869
0.49603	307.092	0.49603	33444	0.49603	90795.3	0.49603	149465	0.49603	203490
0.49802	302.134	0.49802	33331.3	0.49802	90602.6	0.49802	149221	0.49802	203226
0.5	299.487	0.5	33267.9	0.5	90494.2	0.5	149084	0.5	203077

## Sheet: C_bacs
x	C_bacs-5-B	C_bacs-5-R	C_bacs-10-B	C_bacs-10-R	C_bacs-15-B	C_bacs-15-R	C_bacs-20-B	C_bacs-20-R	C_bacs-25-B	C_bacs-25-R
0	2901760	3585850	2901780	3586650	2901790	3586940	2901780	3587080	2901760	3587140
0.00198	2820710	3489810	2858430	3535370	2872140	3551890	2879250	3560450	2883590	3565680
0.00397	2741470	3395740	2815510	3484510	2842670	3516990	2856800	3533880	2865460	3544220
0.00595	2664050	3303640	2773020	3434070	2813370	3482240	2834440	3507370	2847370	3522780
0.00794	2588450	3213510	2730950	3384060	2784240	3447640	2812160	3480910	2829320	3501360
0.00992	2514660	3125350	2689310	3334470	2755280	3413180	2789970	3454510	2811310	3479950
0.0119	2442700	3039150	2648090	3285300	2726490	3378880	2767860	3428170	2793340	3458560
0.01389	2372550	2954920	2607300	3236560	2697870	3344710	2745830	3401880	2775410	3437190
0.01587	2305190	2874300	2567560	3189220	2669830	3311360	2724190	3376140	2757760	3416220
0.01786	2239570	2795670	2528380	3142520	2642060	3278300	2702700	3350570	2740220	3395370
0.01984	2175690	2719040	2489760	3096450	2614560	3245560	2681380	3325180	2722780	3374630
0.02183	2113550	2644410	2451690	3051010	2587340	3213120	2660220	3299970	2705450	3354010
0.02381	2053160	2571780	2414190	3006200	2560390	3180980	2639220	3274940	2688230	3333500
0.02579	1994500	2501140	2377240	2962030	2533720	3149150	2618370	3250090	2671110	3313110
0.02778	1937590	2432510	2340850	2918490	2507310	3117630	2597690	3225410	2654090	3292840
0.02976	1882230	2365840	2305010	2875640	2481180	3086440	2577170	3200940	2637180	3272700
0.03175	1828300	2300810	2269690	2833370	2455300	3055550	2556800	3176640	2620370	3252680
0.03373	1775790	2237440	2234870	2791680	2429680	3024960	2536580	3152520	2603670	3232780
0.03571	1724700	2175710	2200550	2750590	2404310	2994660	2516510	3128580	2587060	3212990
0.0377	1675030	2115640	2166740	2710080	2379200	2964660	2496600	3104810	2570560	3193320
0.03968	1626780	2057220	2133430	2670150	2354350	2934950	2476840	3081210	2554160	3173780
0.04167	1579960	2000440	2100630	2630810	2329750	2905530	2457230	3057790	2537870	3154340
0.04365	1534500	1945340	2068340	2592060	2305400	2876410	2437760	3034550	2521670	3135030
0.04563	1490210	1891590	2036500	2553850	2281290	2847570	2418440	3011470	2505570	3115830
0.04762	1447080	1839200	2005110	2516160	2257420	2819000	2399270	2988560	2489570	3096740
0.0496	1405120	1788170	1974190	2479010	2233780	2790710	2380240	2965820	2473670	3077770
0.05159	1364330	1738500	1943710	2442380	2210380	2762690	2361360	2943250	2457870	3058910
0.05357	1324700	1690180	1913700	2406290	2187220	2734950	2342620	2920850	2442160	3040170
0.05556	1286230	1643220	1884140	2370730	2164300	2707490	2324030	2898620	2426560	3021530
0.05754	1249010	1597810	1855030	2335700	2141610	2680300	2305590	2876560	2411040	3003010
0.05952	1212750	1553530	1826340	2301160	2119150	2653360	2287280	2854650	2395630	2984600
0.06151	1177440	1510390	1798060	2267100	2096900	2626690	2269110	2832910	2380300	2966300
0.06349	1143100	1468390	1770200	2233520	2074870	2600270	2251080	2811340	2365070	2948100
0.06548	1109710	1427520	1742750	2200430	2053070	2574110	2233190	2789920	2349940	2930020
0.06746	1077290	1387790	1715720	2167820	2031480	2548210	2215440	2768660	2334900	2912040
0.06944	1045820	1349190	1689100	2135700	2010120	2522560	2197830	2747570	2319950	2894180
0.07143	1015340	1311780	1662920	2104080	1988980	2497180	2180350	2726630	2305090	2876410
0.07341	985663	1275310	1637110	2072900	1968050	2472040	2163010	2705840	2290320	2858750
0.0754	956776	1239790	1611680	2042160	1947320	2447130	2145790	2685210	2275640	2841200
0.07738	928685	1205220	1586630	2011850	1926800	2422470	2128710	2664730	2261050	2823750
0.07937	901387	1171590	1561950	1981990	1906480	2398050	2111760	2644410	2246550	2806410
0.08135	874884	1138910	1537640	1952570	1886370	2373860	2094940	2624240	2232150	2789170
0.08333	849176	1107180	1513720	1923590	1866470	2349920	2078260	2604220	2217830	2772040
0.08532	824258	1076390	1490150	1895030	1846750	2326210	2061700	2584350	2203610	2755010
0.0873	799987	1046370	1466920	1866870	1827230	2302720	2045260	2564620	2189470	2738080
0.08929	776364	1017130	1444030	1839110	1807900	2279450	2028950	2545050	2175420	2721260
0.09127	753388	988656	1421480	1811750	1788770	2256410	2012760	2525610	2161460	2704530
0.09325	731059	960959	1399270	1784780	1769820	2233590	1996700	2506320	2147580	2687910
0.09524	709378	934034	1377390	1758200	1751060	2210990	1980760	2487170	2133790	2671380
0.09722	688344	907883	1355850	1732030	1732500	2188620	1964950	2468170	2120080	2654960
0.09921	667934	882482	1334660	1706260	1714130	2166480	1949250	2449310	2106460	2638640
0.10119	648063	857724	1313760	1680840	1695950	2144540	1933680	2430590	2092930	2622410
0.10317	628729	833609	1293180	1655790	1677940	2122820	1918220	2412010	2079470	2606280
0.10516	609933	810137	1272900	1631090	1660110	2101310	1902880	2393560	2066100	2590240
0.10714	591674	787309	1252920	1606750	1642470	2080010	1887660	2375250	2052820	2574300
0.10913	573954	765123	1233250	1582770	1625000	2058920	1872560	2357080	2039610	2558460
0.11111	556771	743580	1213880	1559140	1607710	2038040	1857570	2339040	2026490	2542720
0.1131	540135	722703	1194840	1535900	1590590	2017360	1842690	2321130	2013460	2527070
0.11508	523940	702353	1176070	1512980	1573650	1996880	1827910	2303350	2000500	2511510
0.11706	508184	682532	1157570	1490380	1556870	1976600	1813250	2285700	1987620	2496050
0.11905	492867	663239	1139360	1468110	1540260	1956520	1798710	2268180	1974820	2480680
0.12103	477991	644474	1121410	1446170	1523820	1936630	1784270	2250780	1962100	2465400
0.12302	463554	626237	1103750	1424540	1507550	1916940	1769940	2233520	1949460	2450220
0.125	449556	608529	1086360	1403250	1491450	1897450	1755730	2216390	1936900	2435120
0.12698	435994	591352	1069240	1382280	1475520	1878160	1741620	2199390	1924420	2420120
0.12897	422793	574611	1052370	1361600	1459760	1859070	1727620	2182500	1912010	2405210
0.13095	409954	558306	1035740	1341210	1444160	1840160	1713720	2165750	1899690	2390380
0.13294	397478	542437	1019360	1321110	1428710	1821430	1699930	2149110	1887430	2375650
0.13492	385363	527004	1003230	1301300	1413430	1802890	1686250	2132600	1875250	2361000
0.1369	373611	512008	987340	1281790	1398300	1784540	1672670	2116210	1863150	2346440
0.13889	362221	497447	971696	1262560	1383330	1766370	1659200	2099950	1851130	2331970
0.14087	351192	483336	956330	1243650	1368530	1748390	1645820	2083810	1839180	2317590
0.14286	340456	469580	941184	1225000	1353870	1730590	1632550	2067780	1827300	2303290
0.14484	330013	456179	926260	1206620	1339360	1712950	1619380	2051870	1815500	2289080
0.14683	319862	443134	911558	1188500	1324990	1695500	1606310	2036080	1803760	2274950
0.14881	310003	430444	897077	1170640	1310780	1678210	1593350	2020410	1792100	2260910
0.15079	300438	418109	882817	1153050	1296710	1661100	1580480	2004860	1780510	2246950
0.15278	291164	406129	868779	1135710	1282790	1644160	1567720	1989430	1769000	2233070
0.15476	282172	394495	854967	1118650	1269030	1627400	1555060	1974110	1757550	2219280
0.15675	273414	383151	841357	1101830	1255400	1610810	1542490	1958910	1746180	2205570
0.15873	264890	372095	827948	1085240	1241910	1594370	1530020	1943820	1734880	2191950
0.16071	256600	361329	814740	1068900	1228560	1578100	1517640	1928840	1723650	2178400
0.1627	248544	350852	801733	1052790	1215350	1561990	1505370	1913980	1712490	2164940
0.16468	240722	340664	788929	1036930	1202270	1546040	1493190	1899230	1701400	2151560
0.16667	233134	330765	776325	1021310	1189330	1530260	1481100	1884590	1690380	2138270
0.16865	225801	321163	763922	1005920	1176540	1514640	1469110	1870060	1679430	2125050
0.17063	218660	311802	751697	990752	1163880	1499180	1457210	1855640	1668540	2111910
0.17262	211712	302681	739653	975797	1151350	1483860	1445400	1841320	1657730	2098860
0.1746	204957	293801	727787	961056	1138940	1468700	1433680	1827110	1646980	2085880
0.17659	198394	285162	716101	946530	1126670	1453690	1422060	1813010	1636300	2072980
0.17857	192023	276764	704593	932219	1114520	1438840	1410520	1799020	1625690	2060150
0.18056	185845	268607	693265	918123	1102500	1424130	1399080	1785130	1615140	2047410
0.18254	179843	260667	682115	904238	1090610	1409570	1387720	1771350	1604660	2034750
0.18452	173994	252922	671126	890546	1078840	1395160	1376450	1757660	1594250	2022160
0.18651	168299	245370	660298	877049	1067190	1380880	1365270	1744080	1583910	2009650
0.18849	162757	238013	649631	863745	1055660	1366750	1354170	1730600	1573620	1997210
0.19048	157369	230850	639126	850634	1044240	1352760	1343160	1717230	1563400	1984850
0.19246	152134	223881	628781	837718	1032950	1338910	1332240	1703950	1553250	1972560
0.19444	147053	217106	618598	824995	1021780	1325200	1321400	1690780	1543160	1960350
0.19643	142277	210665	608581	812470	1010710	1311620	1310650	1677700	1533130	1948210
0.19841	137571	204329	598712	800120	999763	1298180	1299980	1664720	1523160	1936150
0.2004	132935	198098	588989	787948	988923	1284860	1289390	1651840	1513260	1924150
0.20238	128368	191971	579413	775951	978194	1271680	1278880	1639050	1503420	1912230
0.20437	123870	185950	569984	764131	967576	1258630	1268450	1626360	1493640	1900380
0.20635	119442	180033	560702	752488	957068	1245710	1258110	1613760	1483920	1888610
0.20833	115084	174222	551567	741020	946671	1232920	1247850	1601260	1474260	1876900
0.21032	110751	168462	542573	729723	936385	1220260	1237660	1588850	1464660	1865270
0.2123	106729	163041	533712	718584	926203	1207720	1227550	1576540	1455120	1853700
0.21429	103017	157957	524982	707604	916124	1195310	1217520	1564310	1445640	1842200
0.21627	99614.8	153212	516385	696783	906149	1183020	1207570	1552180	1436220	1830770
0.21825	96523	148804	507919	686121	896278	1170850	1197700	1540140	1426850	1819410
0.22024	93741.5	144733	499586	675617	886510	1158810	1187900	1528190	1417550	1808120
0.22222	91270.2	141001	491384	665272	876847	1146890	1178190	1516340	1408300	1796900
0.22421	87618.8	136128	483309	655079	867281	1135080	1168540	1504570	1399120	1785750
0.22619	84162.3	131473	475353	645030	857812	1123390	1158970	1492880	1389980	1774660
0.22817	80900.9	127037	467517	635125	848440	1111820	1149470	1481280	1380910	1763640
0.23016	77834.4	122820	459799	625364	839165	1100360	1140050	1469770	1371890	1752680
0.23214	74962.9	118822	452201	615747	829987	1089010	1130700	1458350	1362920	1741790
0.23413	72286.4	115043	444722	606273	820905	1077780	1121420	1447010	1354010	1730960
0.23611	69804.8	111483	437363	596943	811920	1066670	1112220	1435760	1345160	1720200
0.2381	67265.4	107890	430114	587747	803023	1055660	1103090	1424600	1336360	1709510
0.24008	64798.4	104391	422971	578680	794216	1044760	1094020	1413510	1327610	1698870
0.24206	62403.7	100985	415934	569741	785499	1033960	1085030	1402510	1318920	1688300
0.24405	60081.4	97671.9	409004	560932	776872	1023270	1076100	1391590	1310280	1677790
0.24603	57831.5	94452.6	402180	552251	768335	1012690	1067250	1380750	1301690	1667340
0.24802	55653.9	91326.7	395463	543699	759887	1002220	1058460	1369990	1293160	1656960
0.25	53548.6	88294.2	388852	535276	751529	991852	1049750	1359320	1284680	1646640
0.25198	51547.9	85385.9	382347	526981	743256	981585	1041100	1348720	1276250	1636380
0.25397	49606.9	82556	375939	518803	735067	971418	1032520	1338210	1267870	1626180
0.25595	47725.6	79804.5	369629	510744	726961	961351	1024000	1327770	1259550	1616040
0.25794	45904	77131.4	363416	502802	718939	951384	1015550	1317410	1251270	1605960
0.25992	44142	74536.6	357300	494979	711001	941517	1007170	1307130	1243050	1595940
0.2619	42439.8	72020.3	351282	487273	703146	931750	998853	1296930	1234870	1585990
0.26389	40797.3	69582.3	345361	479685	695375	922082	990602	1286800	1226750	1576090
0.26587	39217.6	67223.7	339529	472205	687684	912511	982417	1276750	1218680	1566250
0.26786	37689.8	64933.4	333783	464832	680073	903033	974294	1266780	1210650	1556470
0.26984	36214	62711.4	328124	457564	672540	893650	966234	1256880	1202680	1546740
0.27183	34790.3	60557.6	322552	450402	665087	884361	958237	1247060	1194760	1537080
0.27381	33418.5	58472	317067	443345	657713	875167	950303	1237310	1186880	1527470
0.27579	32098.7	56454.7	311669	436395	650418	866067	942431	1227630	1179050	1517920
0.27778	30831	54505.6	306358	429550	643202	857061	934622	1218030	1171270	1508430
0.27976	29610.8	52619.5	301132	422809	636054	848138	926874	1208500	1163540	1498990
0.28175	28430.7	50787.8	295985	416164	628980	839302	919187	1199040	1155860	1489610
0.28373	27290.8	49010.7	290917	409616	621979	830555	911560	1189650	1148220	1480290
0.28571	26191.1	47288.2	285928	403164	615051	821895	903992	1180330	1140630	1471020
0.2877	25131.6	45620.2	281019	396809	608197	813323	896485	1171090	1133090	1461800
0.28968	24112.2	44006.7	276188	390551	601417	804839	889037	1161910	1125600	1452650
0.29167	23133	42447.7	271437	384389	594710	796443	881649	1152810	1118150	1443550
0.29365	22194.2	40942.1	266760	378318	588072	788129	874315	1143770	1110750	1434500
0.29563	21287.8	39481.6	262153	372334	581500	779896	867038	1134800	1103390	1425500
0.29762	20413.8	38066.2	257618	366437	574995	771742	859818	1125890	1096080	1416560
0.2996	19572.1	36695.9	253154	360628	568557	763669	852654	1117060	1088820	1407680
0.30159	18762.7	35370.8	248762	354907	562186	755677	845547	1108290	1081600	1398840
0.30357	17985.7	34090.7	244441	349273	555881	747764	838497	1099580	1074420	1390070
0.30556	17241.1	32855.8	240191	343726	549644	739933	831503	1090950	1067290	1381340
0.30754	16515.3	31652.1	236008	338262	543489	732197	824563	1082380	1060210	1372670
0.30952	15817.9	30487.8	231889	332877	537392	724531	817676	1073870	1053170	1364050
0.31151	15148.9	29363.1	227835	327572	531350	716934	810844	1065420	1046170	1355480
0.31349	14508.3	28277.7	223846	322347	525365	709406	804066	1057040	1039220	1346960
0.31548	13896.1	27231.9	219920	317200	519437	701947	797341	1048730	1032310	1338500
0.31746	13312.4	26225.5	216060	312134	513564	694558	790671	1040480	1025450	1330090
0.31944	12757	25258.6	212263	307146	507749	687238	784054	1032290	1018630	1321730
0.32143	12208.4	24309.4	208526	302232	502091	680087	777488	1024160	1011850	1313410
0.32341	11681.7	23391.9	204846	297390	496461	672977	770973	1016090	1005120	1305150
0.3254	11176.8	22506	201225	292621	490860	665908	764509	1008090	998426	1296940
0.32738	10693.8	21651.8	197662	287923	485287	658879	758096	1000140	991776	1288780
0.32937	10232.7	20829.3	194156	283298	479742	651891	751734	992259	985169	1280670
0.33135	9793.48	20038.4	190709	278744	474226	644944	745424	984436	978604	1272610
0.33333	9376.11	19279.2	187320	274263	468738	638038	739164	976674	972082	1264600
0.33532	8963.8	18534.8	183984	269849	463533	631424	732953	968969	965596	1256640
0.3373	8568	17815.3	180701	265499	458357	624851	726790	961321	959152	1248720
0.33929	8188.7	17121	177469	261215	453209	618317	720676	953732	952748	1240850
0.34127	7825.89	16451.6	174290	256997	448088	611823	714611	946201	946386	1233030
0.34325	7479.59	15807.3	171162	252843	442997	605369	708594	938727	940064	1225260
0.34524	7149.79	15188.1	168087	248755	437933	598956	702626	931312	933783	1217540
0.34722	6836.5	14593.9	165064	244732	432897	592582	696706	923955	927544	1209860
0.34921	6528.42	14013.3	162089	240769	427914	586272	690831	916650	921340	1202230
0.35119	6233.09	13452.9	159160	236866	422998	580039	685002	909401	915176	1194650
0.35317	5950.53	12912.7	156278	233021	418149	573884	679219	902207	909050	1187110
0.35516	5680.73	12392.7	153443	229235	413366	567806	673482	895069	902964	1179610
0.35714	5423.69	11892.9	150654	225508	408650	561806	667791	887985	896917	1172170
0.35913	5179.4	11413.3	147913	221840	404000	555883	662147	880956	890910	1164770
0.36111	4947.88	10953.9	145218	218231	399417	550038	656548	873983	884941	1157410
0.3631	4718.73	10504.2	142566	214677	394806	544175	650993	867061	879008	1150100
0.36508	4499.61	10070.8	139956	211176	390250	538379	645482	860192	873112	1142840
0.36706	4290.54	9653.83	137388	207729	385749	532648	640015	853375	867254	1135610
0.36905	4091.5	9253.2	134862	204335	381304	526983	634591	846611	861433	1128430
0.37103	3902.5	8868.93	132378	200994	376915	521384	629211	839899	855649	1121300
0.37302	3723.54	8501.02	129937	197707	372581	515850	623875	833239	849903	1114210
0.375	3554.61	8149.47	127537	194474	368303	510383	618583	826632	844195	1107160
0.37698	3386.72	7805.44	125176	191289	364043	504945	613333	820076	838519	1100160
0.37897	3226.03	7473.91	122852	188153	359830	499563	608125	813569	832879	1093200
0.38095	3072.53	7154.88	120566	185064	355663	494237	602958	807112	827275	1086270
0.38294	2926.23	6848.35	118317	182024	351542	488968	597831	800703	821707	1079400
0.38492	2787.12	6554.32	116106	179031	347468	483755	592745	794344	816174	1072560
0.3869	2655.21	6272.79	113933	176087	343441	478598	587701	788034	810677	1065770
0.38889	2530.49	6003.76	111797	173190	339460	473497	582697	781773	805216	1059010
0.39087	2410.61	5744.98	109697	170339	335514	468443	577734	775561	799787	1052300
0.39286	2295.37	5495.25	107630	167531	331610	463439	572810	769395	794392	1045630
0.39484	2184.76	5254.57	105596	164766	327748	458486	567924	763276	789031	1039000
0.39683	2078.79	5022.94	103596	162044	323927	453584	563077	757203	783705	1032410
0.39881	1977.46	4800.35	101630	159365	320147	448733	558268	751176	778413	1025860
0.40079	1880.77	4586.81	99697.1	156729	316410	443932	553498	745196	773155	1019350
0.40278	1788.71	4382.31	97797.6	154135	312713	439183	548767	739262	767931	1012880
0.40476	1702.56	4188.17	95929.7	151583	309057	434482	544076	733377	762739	1006450
0.40675	1619.64	4000.86	94091.8	149068	305438	429829	539421	727535	757580	1000050
0.40873	1539.96	3820.4	92283.7	146593	301858	425223	534802	721737	752454	993701
0.41071	1463.5	3646.78	90505.5	144155	298315	420664	530220	715982	747359	987386
0.4127	1390.28	3480.01	88757.3	141756	294811	416152	525674	710271	742298	981110
0.41468	1320.29	3320.07	87038.9	139395	291345	411686	521164	704604	737268	974873
0.41667	1253.52	3166.97	85350.5	137073	287917	407268	516690	698980	732271	968674
0.41865	1192.54	3023.16	83691.1	134788	284527	402896	512257	693404	727306	962513
0.42063	1133.83	2884.52	82058.5	132537	281172	398568	507857	687869	722371	956389
0.42262	1077.38	2751.04	80452.6	130321	277852	394284	503492	682375	717469	950302
0.4246	1023.2	2622.72	78873.5	128138	274568	390043	499162	676923	712597	944253
0.42659	971.275	2499.57	77321.1	125990	271319	385846	494865	671512	707757	938241
0.42857	921.621	2381.58	75795.5	123876	268106	381694	490603	666142	702947	932266
0.43056	874.231	2268.76	74296.7	121796	264928	377585	486376	660814	698169	926329
0.43254	830.134	2162.35	72824.7	119750	261787	373521	482190	655535	693423	920429
0.43452	787.892	2060.04	71376.7	117734	258679	369498	478037	650295	688708	914567
0.43651	747.506	1961.84	69952.8	115750	255604	365516	473916	645094	684024	908741
0.43849	708.974	1867.74	68552.9	113796	252562	361575	469827	639932	679371	902953
0.44048	672.298	1777.75	67177	111872	249554	357676	465770	634810	674749	897202
0.44246	637.477	1691.86	65825.2	109979	246579	353818	461745	629726	670158	891488
0.44444	604.512	1610.08	64497.4	108116	243637	350001	457753	624681	665598	885811
0.44643	573.255	1532.19	63192.5	106283	240728	346226	453803	619685	661065	880167
0.44841	543.388	1457.49	61910.1	104478	237853	342492	449888	614732	656568	874565
0.4504	514.908	1386	60650.2	102702	235012	338800	446008	609822	652105	869005
0.45238	487.818	1317.7	59412.9	100955	232204	335150	442163	604954	647678	863488
0.45437	462.116	1252.61	58198.1	99236.1	229430	331541	438353	600128	643285	858012
0.45635	437.803	1190.71	57005.8	97545.7	226690	327975	434578	595345	638928	852579
0.45833	414.649	1131.79	55836.3	95884.3	223984	324450	430839	590606	634605	847186
0.46032	393.231	1076.02	54687.8	94249.6	221307	320961	427138	585910	630314	841832
0.4623	372.809	1022.66	53562.6	92645.3	218670	317522	423485	581274	626073	836539
0.46429	353.155	971.501	52460.8	91071.5	216075	314137	419880	576698	621882	831308
0.46627	334.268	922.536	51382.5	89528.3	213522	310805	416325	572182	617740	826137
0.46825	316.15	875.767	50327.7	88015.7	211010	307526	412818	567727	613648	821027
0.47024	298.799	831.193	49296.4	86533.7	208541	304299	409359	563331	609604	815977
0.47222	282.638	789.233	48289.1	85082.9	206112	301124	405950	558996	605612	810991
0.47421	268.037	749.985	47300	83654.7	203708	297981	402600	554725	601655	806045
0.47619	253.853	712.455	46347.3	82277.3	201386	294944	399344	550577	597821	801253
0.47817	240.509	677.063	45431.6	80951.4	199146	292012	396183	546553	594112	796616
0.48016	228.005	643.809	44552.7	79676.9	196987	289186	393117	542653	590529	792136
0.48214	216.341	612.692	43710.7	78453.7	194909	286465	390145	538876	587072	787812
0.48413	205.516	583.713	42905.6	77281.9	192913	283849	387267	535223	583740	783644
0.48611	195.526	556.865	42137.4	76161.5	191001	281342	384484	531693	580539	779638
0.4881	186.019	531.114	41380.9	75056.3	189104	278857	381848	528315	577353	775652
0.49008	177.859	508.989	40728.7	74103.5	187467	276711	379577	525405	574601	772210
0.49206	171.04	490.484	40180.9	73303	186091	274908	377671	522960	572287	769317
0.49405	165.562	475.599	39737.3	72654.8	184976	273447	376129	520982	570413	766973
0.49603	161.424	464.333	39398	72158.9	184122	272328	374951	519471	568979	765179
0.49802	158.627	456.687	39163	71815.3	183529	271551	374138	518425	567983	763933
0.5	157.17	452.66	39032.2	71623.9	183198	271117	373689	517847	567427	763237

## Sheet: C_CaCO
X	C_CaCO-5 kg/m3	C_CaCO-10 kg/m3	C_CaCO-15 kg/m3	C_CaCO-20 kg/m3	C_CaCO-25 kg/m3
0	270.516	265.533	270.421	270.43	271.22
0.00198	264.315	262.293	268.16	268.711	269.826
0.00397	258.198	259.067	265.903	266.991	268.431
0.00595	252.165	255.855	263.65	265.272	267.035
0.00794	246.215	252.656	261.399	263.552	265.637
0.00992	240.349	249.47	259.151	261.833	264.238
0.0119	234.567	246.298	256.907	260.113	262.838
0.01389	228.798	243.086	254.632	258.371	261.421
0.01587	223.38	240.072	252.491	256.731	260.089
0.01786	218.112	237.1	250.366	255.095	258.753
0.01984	212.924	234.115	248.223	253.44	257.399
0.02183	207.816	231.119	246.061	251.766	256.026
0.02381	202.788	228.111	243.882	250.074	254.634
0.02579	197.839	225.091	241.686	248.363	253.224
0.02778	194.411	222.101	239.508	246.665	251.824
0.02976	189.261	219.269	237.446	245.061	250.507
0.03175	183.461	216.423	235.361	243.434	249.167
0.03373	178.451	213.608	233.29	241.815	247.832
0.03571	174.23	210.822	231.234	240.204	246.503
0.0377	170.799	208.065	229.193	238.602	245.179
0.03968	168.157	205.339	227.166	237.008	243.861
0.04167	164.243	202.644	225.155	235.424	242.549
0.04365	157.578	199.98	223.159	233.848	241.243
0.04563	153.242	197.343	221.175	232.279	239.941
0.04762	149.171	194.734	219.206	230.718	238.645
0.0496	145.366	192.154	217.251	229.166	237.354
0.05159	141.828	189.602	215.311	227.623	236.069
0.05357	138.555	187.078	213.384	226.087	234.789
0.05556	137.747	184.584	211.473	224.561	233.516
0.05754	134.924	182.121	209.577	223.044	232.249
0.05952	130.255	179.683	207.693	221.535	230.986
0.06151	125.938	177.273	205.824	220.034	229.729
0.06349	121.974	174.89	203.968	218.541	228.477
0.06548	118.364	172.535	202.126	217.057	227.231
0.06746	115.106	170.207	200.298	215.58	225.99
0.06944	112	167.907	198.484	214.113	224.756
0.07143	108.841	165.636	196.684	212.653	223.525
0.07341	105.955	163.391	194.897	211.201	222.3
0.0754	103.14	161.171	193.124	209.758	221.08
0.07738	100.397	158.978	191.364	208.322	219.866
0.07937	97.7246	156.811	189.617	206.895	218.657
0.08135	95.1238	154.669	187.884	205.476	217.454
0.08333	92.5944	152.555	186.164	204.065	216.256
0.08532	90.132	150.467	184.458	202.663	215.065
0.0873	87.7267	148.402	182.765	201.269	213.88
0.08929	85.3786	146.362	181.085	199.884	212.699
0.09127	83.0875	144.347	179.418	198.506	211.525
0.09325	80.8536	142.356	177.763	197.137	210.356
0.09524	78.6766	140.39	176.122	195.775	209.192
0.09722	76.5576	138.449	174.495	194.422	208.035
0.09921	74.495	136.534	172.88	193.077	206.882
0.10119	72.48	134.64	171.278	191.739	205.734
0.10317	70.5135	132.77	169.689	190.408	204.591
0.10516	68.5956	130.922	168.111	189.085	203.453
0.10714	66.7262	129.097	166.546	187.769	202.319
0.10913	64.9055	127.295	164.993	186.461	201.191
0.11111	63.134	125.516	163.453	185.161	200.068
0.1131	61.414	123.762	161.924	183.866	198.949
0.11508	59.7343	122.028	160.407	182.579	197.836
0.11706	58.0956	120.316	158.902	181.3	196.727
0.11905	56.498	118.625	157.409	180.027	195.624
0.12103	54.9413	116.955	155.929	178.763	194.526
0.12302	53.4256	115.307	154.46	177.506	193.433
0.125	51.9514	113.681	153.004	176.257	192.346
0.12698	50.5196	112.076	151.561	175.016	191.265
0.12897	49.1218	110.492	150.13	173.782	190.189
0.13095	47.7588	108.927	148.711	172.556	189.119
0.13294	46.4305	107.381	147.304	171.338	188.055
0.13492	45.1369	105.856	145.909	170.127	186.996
0.1369	43.878	104.35	144.527	168.925	185.943
0.13889	42.6542	102.864	143.156	167.731	184.895
0.14087	41.4669	101.401	141.798	166.544	183.854
0.14286	40.3081	99.9556	140.452	165.365	182.818
0.14484	39.178	98.529	139.117	164.193	181.787
0.14683	38.0767	97.1208	137.793	163.028	180.76
0.14881	37.0043	95.731	136.481	161.871	179.739
0.15079	35.9607	94.3597	135.18	160.722	178.723
0.15278	34.9461	93.007	133.891	159.579	177.711
0.15476	33.96	91.6734	132.614	158.444	176.704
0.15675	32.9974	90.3566	131.347	157.315	175.702
0.15873	32.0586	89.0569	130.09	156.193	174.703
0.16071	31.1436	87.7743	128.845	155.077	173.709
0.1627	30.2524	86.5087	127.609	153.968	172.718
0.16468	29.3849	85.2602	126.384	152.865	171.732
0.16667	28.5414	84.0289	125.17	151.768	170.75
0.16865	27.7226	82.8148	123.966	150.678	169.771
0.17063	26.9237	81.616	122.773	149.593	168.797
0.17262	26.1449	80.4326	121.589	148.515	167.827
0.1746	25.3861	79.2646	120.415	147.443	166.86
0.17659	24.6473	78.1121	119.251	146.378	165.898
0.17857	23.9286	76.975	118.097	145.318	164.94
0.18056	23.2301	75.8534	116.952	144.265	163.986
0.18254	22.5498	74.7472	115.818	143.218	163.037
0.18452	21.8857	73.655	114.693	142.177	162.093
0.18651	21.2379	72.577	113.577	141.143	161.153
0.18849	20.6065	71.5132	112.471	140.114	160.217
0.19048	19.9913	70.4635	111.375	139.093	159.286
0.19246	19.3925	69.4281	110.288	138.078	158.36
0.19444	18.81	68.4069	109.21	137.069	157.438
0.19643	18.2559	67.4005	108.142	136.067	156.521
0.19841	17.7106	66.4072	107.083	135.071	155.609
0.2004	17.1741	65.427	106.033	134.081	154.702
0.20238	16.6464	64.4601	104.992	133.098	153.799
0.20437	16.1275	63.5063	103.961	132.122	152.901
0.20635	15.6174	62.5658	102.939	131.152	152.008
0.20833	15.1162	61.6387	101.926	130.188	151.12
0.21032	14.6192	60.7244	100.922	129.231	150.237
0.2123	14.1512	59.8222	99.9276	128.28	149.358
0.21429	13.7122	58.9321	98.9417	127.336	148.484
0.21627	13.3022	58.0541	97.9647	126.397	147.614
0.21825	12.9212	57.1882	96.9967	125.466	146.749
0.22024	12.5692	56.3345	96.0375	124.54	145.889
0.22222	12.2462	55.4931	95.0874	123.621	145.033
0.22421	11.8248	54.6634	94.1457	122.708	144.182
0.22619	11.4221	53.8448	93.2124	121.801	143.335
0.22817	11.0382	53.0373	92.2875	120.899	142.492
0.23016	10.6731	52.2411	91.371	120.004	141.654
0.23214	10.3268	51.456	90.463	119.115	140.82
0.23413	9.99937	50.682	89.5635	118.232	139.991
0.23611	9.69078	49.9193	88.6724	117.355	139.166
0.2381	9.37936	49.1671	87.7891	116.483	138.345
0.24008	9.07594	48.425	86.9137	115.618	137.527
0.24206	8.78055	47.6929	86.0462	114.758	136.715
0.24405	8.4932	46.971	85.1866	113.903	135.906
0.24603	8.21388	46.2592	84.3349	113.055	135.101
0.24802	7.9426	45.5575	83.4912	112.212	134.301
0.25	7.67937	44.866	82.6555	111.375	133.504
0.25198	7.42687	44.1846	81.8272	110.543	132.712
0.25397	7.18113	43.5125	81.0064	109.717	131.924
0.25595	6.94215	42.8497	80.193	108.897	131.14
0.25794	6.70995	42.1962	79.3871	108.082	130.36
0.25992	6.48451	41.5521	78.5887	107.272	129.585
0.2619	6.26585	40.9174	77.7977	106.468	128.813
0.26389	6.05396	40.292	77.0143	105.669	128.045
0.26587	5.84895	39.6752	76.2381	104.877	127.282
0.26786	5.64984	39.0667	75.4689	104.089	126.522
0.26984	5.45664	38.4667	74.707	103.307	125.767
0.27183	5.26936	37.8751	73.9521	102.53	125.015
0.27381	5.08798	37.292	73.2044	101.758	124.268
0.27579	4.91252	36.7172	72.4638	100.991	123.524
0.27778	4.74297	36.1509	71.7305	100.231	122.785
0.27976	4.57889	35.5929	71.0034	99.4749	122.05
0.28175	4.41953	35.0425	70.283	98.7243	121.318
0.28373	4.2649	34.4998	69.5693	97.9789	120.591
0.28571	4.11501	33.9649	68.8624	97.2387	119.867
0.2877	3.96985	33.4377	68.1621	96.5037	119.147
0.28968	3.82942	32.9182	67.4687	95.7739	118.431
0.29167	3.69374	32.4065	66.782	95.0493	117.72
0.29365	3.56268	31.902	66.1016	94.3294	117.012
0.29563	3.43555	31.4045	65.4274	93.6144	116.308
0.29762	3.31234	30.914	64.7594	92.9043	115.608
0.2996	3.19305	30.4305	64.0977	92.1993	114.911
0.30159	3.07768	29.9541	63.4421	91.4992	114.219
0.30357	2.96624	29.4846	62.7928	90.8041	113.53
0.30556	2.85871	29.0223	62.1497	90.114	112.846
0.30754	2.75391	28.5666	61.5142	89.4286	112.165
0.30952	2.65254	28.1173	60.8841	88.748	111.488
0.31151	2.5546	27.6744	60.2594	88.0721	110.814
0.31349	2.4601	27.2379	59.64	87.401	110.145
0.31548	2.36903	26.8079	59.026	86.7348	109.479
0.31746	2.2814	26.3842	58.4174	86.0733	108.818
0.31944	2.1972	25.9671	57.8143	85.4167	108.16
0.32143	2.11455	25.5558	57.2247	84.7645	107.506
0.32341	2.03466	25.1505	56.6383	84.117	106.855
0.3254	1.95752	24.751	56.0549	83.474	106.208
0.32738	1.88314	24.3573	55.4747	82.8356	105.565
0.32937	1.81152	23.9696	54.8976	82.2019	104.926
0.33135	1.74266	23.5877	54.3237	81.5728	104.291
0.33333	1.67655	23.2117	53.7529	80.9484	103.659
0.33532	1.61173	22.8412	53.2058	80.3282	103.03
0.3373	1.54909	22.476	52.6619	79.7125	102.406
0.33929	1.48863	22.1161	52.1211	79.1012	101.784
0.34127	1.43035	21.7616	51.5834	78.4944	101.167
0.34325	1.37426	21.4125	51.0488	77.892	100.553
0.34524	1.32035	21.0687	50.5173	77.294	99.9421
0.34722	1.26862	20.7303	49.9889	76.7004	99.3351
0.34921	1.21808	20.3968	49.4656	76.111	98.7313
0.35119	1.1693	20.0682	48.9486	75.5257	98.1308
0.35317	1.12228	19.7444	48.4378	74.9447	97.5336
0.35516	1.07702	19.4256	47.9332	74.3678	96.9398
0.35714	1.03351	19.1116	47.4348	73.7952	96.3492
0.35913	0.99177	18.8024	46.9427	73.2268	95.762
0.36111	0.95178	18.4982	46.4568	72.6626	95.1781
0.3631	0.91265	18.1985	45.9693	72.1024	94.5971
0.36508	0.87494	17.9032	45.4872	71.5462	94.0191
0.36706	0.83865	17.6123	45.0104	70.994	93.4443
0.36905	0.80379	17.3259	44.5389	70.4457	92.8725
0.37103	0.77036	17.0439	44.0727	69.9014	92.3038
0.37302	0.73835	16.7664	43.6118	69.3611	91.7382
0.375	0.70776	16.4933	43.1562	68.8248	91.1756
0.37698	0.67783	16.2243	42.703	68.2924	90.6156
0.37897	0.649	15.9594	42.2543	67.7636	90.0586
0.38095	0.62125	15.6984	41.8101	67.2386	89.5045
0.38294	0.59459	15.4414	41.3705	66.7173	88.9533
0.38492	0.56901	15.1884	40.9354	66.1997	88.405
0.3869	0.54453	14.9395	40.5049	65.6858	87.8597
0.38889	0.52114	14.6945	40.0789	65.1757	87.3173
0.39087	0.49863	14.4534	39.6567	64.6692	86.7774
0.39286	0.47692	14.2158	39.2385	64.1661	86.2405
0.39484	0.456	13.9819	38.8244	63.6666	85.7063
0.39683	0.43586	13.7515	38.4145	63.1706	85.1751
0.39881	0.41651	13.5247	38.0087	62.6781	84.6467
0.40079	0.39795	13.3016	37.6069	62.189	84.1212
0.40278	0.38018	13.082	37.2094	61.7035	83.5985
0.40476	0.3633	12.8659	36.8158	61.2216	83.0786
0.40675	0.34703	12.653	36.426	60.743	82.5615
0.40873	0.33135	12.4433	36.04	60.2677	82.0472
0.41071	0.31626	12.2368	35.6578	59.7958	81.5357
0.4127	0.30177	12.0336	35.2795	59.3271	81.0271
0.41468	0.28788	11.8336	34.9049	58.8618	80.5212
0.41667	0.27458	11.6368	34.5341	58.3997	80.0182
0.41865	0.26209	11.4432	34.1672	57.9414	79.5181
0.42063	0.25005	11.2524	33.8038	57.4861	79.0207
0.42262	0.23845	11.0646	33.4439	57.0341	78.5261
0.4246	0.22731	10.8796	33.0876	56.5852	78.0343
0.42659	0.21662	10.6974	32.7349	56.1396	77.5454
0.42857	0.20638	10.5182	32.3857	55.6971	77.0592
0.43056	0.19658	10.3418	32.0401	55.2578	76.576
0.43254	0.18734	10.1684	31.6982	54.8223	76.0956
0.43452	0.17846	9.99744	31.3597	54.3899	75.618
0.43651	0.16994	9.82912	31.0245	53.9606	75.1434
0.43849	0.16178	9.66337	30.6926	53.5343	74.6716
0.44048	0.15397	9.5002	30.3642	53.111	74.2027
0.44246	0.14651	9.33962	30.0391	52.6908	73.7366
0.44444	0.13942	9.18162	29.7173	52.2736	73.2735
0.44643	0.13266	9.02609	29.399	51.8604	72.813
0.44841	0.12618	8.87298	29.0841	51.4505	72.3557
0.4504	0.11998	8.72228	28.7726	51.0441	71.9018
0.45238	0.11406	8.574	28.4646	50.641	71.4511
0.45437	0.10841	8.42814	28.16	50.2413	71.0038
0.45635	0.10305	8.28469	27.8588	49.845	70.5598
0.45833	0.09794	8.14369	27.5612	49.4521	70.119
0.46032	0.0931	8.00495	27.2664	49.0628	69.6812
0.4623	0.08848	7.86878	26.9759	48.6783	69.2484
0.46429	0.08404	7.73519	26.6897	48.2987	68.8204
0.46627	0.0798	7.6042	26.408	47.924	68.3973
0.46825	0.07575	7.4758	26.1307	47.5542	67.9791
0.47024	0.07188	7.34999	25.8578	47.1893	67.5657
0.47222	0.06825	7.22682	25.5892	46.8293	67.1574
0.47421	0.06485	7.10557	25.3232	46.4744	66.7522
0.47619	0.0616	6.98863	25.0661	46.1298	66.3595
0.47817	0.05853	6.87605	24.8179	45.7953	65.9795
0.48016	0.05565	6.76784	24.5786	45.4711	65.6122
0.48214	0.05296	6.66398	24.3481	45.1572	65.2575
0.48413	0.05045	6.56448	24.1266	44.8534	64.9156
0.48611	0.04813	6.46934	23.9142	44.5598	64.5868
0.4881	0.0459	6.37549	23.7035	44.2787	64.2596
0.49008	0.04398	6.29458	23.5217	44.0363	63.977
0.49206	0.04238	6.2266	23.3688	43.8328	63.7394
0.49405	0.04109	6.17155	23.245	43.6681	63.5468
0.49603	0.04012	6.12943	23.1501	43.5422	63.3993
0.49802	0.03945	6.10025	23.0843	43.4551	63.2969
0.5	0.03911	6.084	23.0474	43.4068	63.2396
